# Supplementary material for: {N′-[1-(5-Bromo-2-oxidophenyl-κO)ethyl­idene]-3-hydroxy-2-naphtho­hydrazidato-κ2 N′,O}dibutyl­tin(IV)
Source: Acta Crystallogr Sect E Struct Rep Online. 2009 Jul 4;65(Pt 8):m863. doi: 10.1107/S160053680902457X (PMC2977220; doi:10.1107/S160053680902457X)
Supplement: Supplementary file 2 [file e-65-0m863-Isup2.hkl]

# 
# h,k,l, Fc-squared, Fo-squared, sigma(Fo-squared) and status flag 
# 
data_I
_shelx_title '  P21/c' 
_shelx_refln_list_code          4 
_shelx_F_calc_maximum      289.93 
_exptl_crystal_F_000      1264.00 
_reflns_d_resolution_high  0.7697 
 
loop_ 
 _symmetry_equiv_pos_as_xyz 
 'x, y, z' 
 '-x, y+1/2, -z+1/2' 
 '-x, -y, -z' 
 'x, -y-1/2, z-1/2' 
 
_cell_length_a    14.2649 
_cell_length_b     7.2249 
_cell_length_c    24.9527 
_cell_angle_alpha  90.000 
_cell_angle_beta   95.483 
_cell_angle_gamma  90.000 
 
_shelx_F_squared_multiplier     1.000 
 
loop_ 
 _refln_index_h 
 _refln_index_k 
 _refln_index_l 
 _refln_F_squared_calc 
 _refln_F_squared_meas 
 _refln_F_squared_sigma 
 _refln_observed_status 
   2   0   0    14936.62    15017.76    183.07 o 
   3   0   0    15062.22    14902.94    182.93 o 
   4   0   0    24683.89    25474.15    308.67 o 
   5   0   0     1152.78     1376.26     28.82 o 
   6   0   0     3960.38     4478.42     67.90 o 
   7   0   0    62381.08    65711.91    906.02 o 
   8   0   0        8.97       43.41     15.36 o 
   9   0   0    15650.89    14311.06    218.28 o 
  10   0   0      832.94      769.14     34.78 o 
  11   0   0      361.86      494.83     31.99 o 
  12   0   0     3619.70     3949.73    166.29 o 
  13   0   0    16865.88    15490.33    449.02 o 
  14   0   0      473.98      544.16     81.50 o 
  15   0   0       13.61      -52.35     54.04 o 
  16   0   0     8760.63     7423.17    278.75 o 
  17   0   0     2858.23     2767.27    165.99 o 
  18   0   0      103.31       84.79     75.63 o 
   1   1   0      301.87      427.85     18.52 o 
   2   1   0       25.02       29.43      5.24 o 
   3   1   0    19658.10    20119.74    287.44 o 
   4   1   0     7445.84     7922.49     84.79 o 
   5   1   0     3809.24     3855.78     52.57 o 
   6   1   0    10251.13     9230.71    101.92 o 
   7   1   0      948.04      820.73     35.16 o 
   8   1   0     7040.60     7475.78    120.40 o 
   9   1   0     3217.64     4113.81     54.13 o 
  10   1   0     5850.22     5867.36     69.77 o 
  11   1   0      793.31     1004.30     38.91 o 
  12   1   0       12.77      152.66     48.46 o 
  13   1   0     1270.58     1333.68     48.33 o 
  14   1   0     2179.33     1894.54     88.42 o 
  15   1   0      318.46      370.10     54.67 o 
  16   1   0      480.59      602.04     67.01 o 
  17   1   0      145.19      170.83     55.31 o 
  18   1   0      230.76      431.07     70.61 o 
   0   2   0    37241.02    49139.52    669.60 o 
   1   2   0     3174.96     3366.14    198.79 o 
   2   2   0    12588.50    14035.68    222.24 o 
   3   2   0      380.12      338.27     20.90 o 
   4   2   0     3519.20     3259.72     45.32 o 
   5   2   0    10750.31    11152.51    137.21 o 
   6   2   0     2450.72     2252.98     96.86 o 
   7   2   0     2962.13     3274.21    114.98 o 
   8   2   0     2599.98     2606.94     49.80 o 
   9   2   0     4104.59     4937.42     70.53 o 
  10   2   0       66.69      430.51     79.07 o 
  11   2   0    12032.70    11806.37    141.26 o 
  12   2   0      614.71      697.57     46.84 o 
  13   2   0      401.38      445.87     33.30 o 
  14   2   0     2432.53     2477.31     56.25 o 
  15   2   0     2963.49     2779.84    111.65 o 
  16   2   0        3.50       47.25     89.17 o 
  17   2   0        4.82       73.93     51.46 o 
  18   2   0     1964.50     1871.26    108.31 o 
   1   3   0    33044.85    39484.34    425.45 o 
   2   3   0     3024.44     3355.02     57.06 o 
   3   3   0     9782.40    10012.79    110.09 o 
   4   3   0    17748.38    18676.91    194.03 o 
   5   3   0    11838.50    12379.39    169.00 o 
   6   3   0    10946.15    10896.00    135.64 o 
   7   3   0      461.08      607.83     51.07 o 
   8   3   0    11585.92    11414.83    145.77 o 
   9   3   0      328.72      438.91     26.10 o 
  10   3   0     2788.37     3112.79     56.65 o 
  11   3   0      497.01      674.41     49.09 o 
  12   3   0     3563.99     3369.01     63.63 o 
  13   3   0      353.62      421.23     34.83 o 
  14   3   0     1994.70     2034.71     59.94 o 
  15   3   0      432.37      564.30     40.45 o 
  16   3   0      147.76      166.03     55.48 o 
  17   3   0     1184.98     1144.55     91.62 o 
   0   4   0        1.39       92.26     17.03 o 
   1   4   0     5330.78     6514.37     88.69 o 
   2   4   0     1853.95     1710.81     31.06 o 
   3   4   0      368.38      317.88     20.08 o 
   4   4   0      169.32      230.88     27.80 o 
   5   4   0      929.87     1130.03     49.60 o 
   6   4   0      112.48      125.78     13.92 o 
   7   4   0        9.90       69.02     21.93 o 
   8   4   0     1249.65     2452.33     86.18 o 
   9   4   0      364.33      545.93     43.28 o 
  10   4   0      145.79      125.09     23.45 o 
  11   4   0       67.14      268.55     50.75 o 
  12   4   0      131.86      304.78     36.68 o 
  13   4   0       26.67      156.81     31.47 o 
  14   4   0       79.55       41.83     29.72 o 
  15   4   0       85.14      147.84     34.99 o 
  16   4   0        3.37       30.99     33.97 o 
   1   5   0     4055.13     4495.34     53.16 o 
   2   5   0      200.09      253.96     16.19 o 
   3   5   0     6066.94     6401.36     77.51 o 
   4   5   0     5902.10     6096.56     74.93 o 
   5   5   0     6857.24     6750.97     81.14 o 
   6   5   0     1285.58     1410.98     36.57 o 
   7   5   0     1882.74     1879.49     49.50 o 
   8   5   0     5883.34     5766.75    108.75 o 
   9   5   0     2192.17     2471.98     70.28 o 
  10   5   0     1757.86     1959.20     68.70 o 
  11   5   0      859.50      974.86     51.33 o 
  12   5   0     5329.96     5165.12    112.18 o 
  13   5   0     1082.29     1108.60     52.61 o 
  14   5   0     1070.48     1044.47     52.71 o 
  15   5   0      758.13      771.48     71.57 o 
   0   6   0       16.75      -17.94     20.13 o 
   1   6   0       98.59       72.34     19.08 o 
   2   6   0     5225.12     5331.06     67.35 o 
   3   6   0        2.28       17.35     18.36 o 
   4   6   0       99.67      126.73     18.46 o 
   5   6   0     2898.28     3053.72     62.98 o 
   6   6   0      206.13      269.99     51.88 o 
   7   6   0      925.21      867.92     45.91 o 
   8   6   0       36.57      214.89     32.72 o 
   9   6   0     1513.11     1557.61     61.63 o 
  10   6   0      473.46      661.17     60.67 o 
  11   6   0     1225.61     1348.83     77.82 o 
  12   6   0        0.86       18.47     36.20 o 
  13   6   0        1.23        0.62     33.58 o 
  14   6   0      769.90      866.46     54.30 o 
   1   7   0     2137.97     2179.64     75.74 o 
   2   7   0       89.87       72.96     21.10 o 
   3   7   0     1386.65     1427.83     44.74 o 
   4   7   0      198.42      213.45     33.63 o 
   5   7   0      648.65      737.73     45.34 o 
   6   7   0     1487.85     1386.47     58.65 o 
   7   7   0     2166.28     2084.53     69.07 o 
   8   7   0      445.34      534.17     45.42 o 
   9   7   0      214.12      353.57     42.59 o 
  10   7   0      749.39      836.72     54.37 o 
  11   7   0        4.69       35.17     37.60 o 
  12   7   0      507.81      517.14     53.21 o 
   0   8   0     4547.03     5727.85    160.90 o 
   1   8   0       73.54      -29.49     26.89 o 
   2   8   0     1511.85     1938.73     74.10 o 
   3   8   0      749.60      563.79     49.23 o 
   4   8   0     1902.96     1792.28     62.02 o 
   5   8   0      465.31      430.74     39.44 o 
   6   8   0      457.73      516.17     41.03 o 
   7   8   0     1539.91     1617.83     77.36 o 
   8   8   0      171.16      136.67     40.18 o 
   9   8   0     1756.74     1742.75     74.38 o 
   1   9   0       54.58      -36.12     78.12 o 
   2   9   0       10.18      -11.94     74.04 o 
   3   9   0       19.71       29.36     82.70 o 
   4   9   0        0.59       11.76     55.47 o 
   5   9   0      207.13       57.70     84.14 o 
 -18   1   1      515.98      550.95    102.25 o 
 -17   1   1      254.33      276.52     58.94 o 
 -16   1   1     2340.27     2315.11    104.41 o 
 -15   1   1      299.41      474.74     58.47 o 
 -14   1   1     2449.25     2416.29    227.70 o 
 -13   1   1     1315.79     1425.86     58.00 o 
 -12   1   1     8921.53     8556.08    120.43 o 
 -11   1   1      515.45      777.32     52.04 o 
 -10   1   1     1941.00     2230.18     35.83 o 
  -9   1   1     8719.83     8856.56     94.44 o 
  -8   1   1    10276.17    10433.95    106.65 o 
  -7   1   1     1747.05     1570.14     25.02 o 
  -6   1   1     3586.90     3692.64     43.17 o 
  -5   1   1     9613.17     9318.15    113.32 o 
  -4   1   1      266.50      204.44     12.84 o 
  -3   1   1    23441.26    23274.79    400.08 o 
  -2   1   1     3786.53     4096.25     44.54 o 
  -1   1   1    42132.99    46818.98    419.88 o 
   0   1   1    18294.06    19867.28    275.93 o 
   1   1   1    42750.04    45902.97    406.67 o 
   2   1   1     2454.30     2462.60     41.45 o 
   3   1   1      996.93      875.71     30.05 o 
   4   1   1    27264.93    27131.36    294.94 o 
   5   1   1     2218.47     1933.67     32.93 o 
   6   1   1    21636.54    22608.79    230.13 o 
   7   1   1     6734.07     7079.92     83.76 o 
   8   1   1    15879.55    16423.18    160.98 o 
   9   1   1      693.04     1013.62     32.17 o 
  10   1   1     4183.85     4348.36     56.70 o 
  11   1   1     1312.55     1425.63     45.69 o 
  12   1   1     2977.14     3138.88     69.75 o 
  13   1   1     2545.93     2720.20     66.03 o 
  14   1   1     1673.67     1598.09     83.72 o 
  15   1   1      912.25      987.44     92.55 o 
  16   1   1       61.72       51.03     46.45 o 
  17   1   1     2978.85     2668.54    116.91 o 
  18   1   1       20.17      117.43     56.89 o 
 -18   2   1     1235.26     1624.29    187.29 o 
 -17   2   1       11.75       66.72     50.69 o 
 -16   2   1        9.17       -9.20     44.35 o 
 -15   2   1     2821.68     2807.62    112.01 o 
 -14   2   1      107.64      116.78     35.37 o 
 -13   2   1     3499.82     3166.29     67.68 o 
 -12   2   1      189.93      240.74     25.77 o 
 -11   2   1     1102.97     1513.64     68.74 o 
 -10   2   1     1934.49     2607.98     75.38 o 
  -9   2   1     6496.21     5950.55     88.57 o 
  -8   2   1       72.76      189.99     21.11 o 
  -7   2   1     1539.52     1864.33     63.36 o 
  -6   2   1    25997.53    25789.77    287.94 o 
  -5   2   1     3532.07     3590.60     54.23 o 
  -4   2   1       30.18       22.35     17.10 o 
  -3   2   1       35.12       38.11     10.32 o 
  -2   2   1    14364.87    14605.08    166.38 o 
   0   2   1    77140.55    97565.88    941.09 o 
   1   2   1    20880.68    23627.07    256.13 o 
   2   2   1     3455.53     3763.42     61.10 o 
   3   2   1    17211.23    18334.79    185.30 o 
   4   2   1     2491.41     2662.80     41.87 o 
   5   2   1     1781.38     1884.17     79.67 o 
   6   2   1       54.77       96.95     17.10 o 
   7   2   1    27049.26    27810.39    281.98 o 
   8   2   1      515.49      622.47     24.58 o 
   9   2   1        8.29      309.81     26.73 o 
  10   2   1     7242.00     7251.58     95.49 o 
  11   2   1     5190.08     5808.30    123.05 o 
  12   2   1       54.43      138.55     21.75 o 
  13   2   1      251.93      267.10     26.46 o 
  14   2   1     3437.31     3411.68     71.55 o 
  15   2   1      855.11      843.00     77.57 o 
  16   2   1      705.01      734.25     72.30 o 
  17   2   1       45.01       36.22     51.03 o 
 -17   3   1      189.89      244.05     63.91 o 
 -16   3   1       76.92      159.34     44.85 o 
 -15   3   1      462.07      613.80     41.16 o 
 -14   3   1     1775.17     1948.69     58.57 o 
 -13   3   1     1102.46     1263.09     43.12 o 
 -12   3   1       37.33      293.61     45.20 o 
 -11   3   1     3074.30     2995.98     68.60 o 
 -10   3   1     5455.17     5274.79     78.34 o 
  -9   3   1      381.41      762.99     49.32 o 
  -8   3   1       51.13      213.11     29.75 o 
  -7   3   1     8955.64     9218.18    120.38 o 
  -6   3   1     1173.12     1346.74     66.46 o 
  -5   3   1     5387.95     5600.19    147.27 o 
  -4   3   1       54.27       76.61     24.68 o 
  -3   3   1     2711.71     2832.78     73.81 o 
  -2   3   1    12684.46    14171.76    178.37 o 
  -1   3   1     7066.60     7649.65    132.12 o 
   0   3   1     3247.92     4103.77     56.84 o 
   1   3   1     1750.57     2554.05     59.69 o 
   2   3   1    11826.72    12957.04    144.39 o 
   3   3   1    15974.12    17154.98    177.57 o 
   4   3   1      107.05      260.77     29.36 o 
   5   3   1     3059.46     3088.54     53.42 o 
   6   3   1     3588.31     3210.52     64.60 o 
   7   3   1     6778.71     6735.12     82.34 o 
   8   3   1     1902.47     2459.59     58.34 o 
   9   3   1       38.62      186.05     45.06 o 
  10   3   1     3316.32     3526.06     84.98 o 
  11   3   1     1397.42     1616.38     42.52 o 
  12   3   1     1611.60     1716.13     58.19 o 
  13   3   1      335.90      489.81     36.28 o 
  14   3   1      389.78      360.59     34.72 o 
  15   3   1     2709.88     2587.99     69.15 o 
  16   3   1      879.36     1047.15    119.12 o 
  17   3   1       29.79       88.00     55.86 o 
 -16   4   1      661.63      954.16     52.78 o 
 -15   4   1     1275.09     1359.18     62.13 o 
 -14   4   1       14.50       45.77     30.60 o 
 -13   4   1     4470.31     4408.93     88.85 o 
 -12   4   1      103.43      162.32     28.98 o 
 -11   4   1     4967.80     4883.38     89.21 o 
 -10   4   1       94.31      262.30     38.65 o 
  -9   4   1      366.91      441.80     28.36 o 
  -8   4   1    11681.90    11946.94    155.11 o 
  -7   4   1     5283.98     5224.08     81.77 o 
  -6   4   1     1096.59     1055.80     26.25 o 
  -5   4   1     1490.08     1608.71     31.51 o 
  -4   4   1    40036.08    41787.29    387.36 o 
  -3   4   1     3864.06     4180.47     59.28 o 
  -2   4   1     5763.71     6233.17    111.03 o 
  -1   4   1    15995.40    19272.82    185.94 o 
   0   4   1     9372.89    10766.24    111.60 o 
   1   4   1     3612.28     3664.08     44.83 o 
   2   4   1     1825.08     1848.18     45.54 o 
   3   4   1    10802.13    11117.33    123.86 o 
   4   4   1      394.76      458.82     19.35 o 
   5   4   1    20414.75    20290.02    213.87 o 
   6   4   1     1218.92     1169.82     34.26 o 
   7   4   1     1887.67     1739.43     42.56 o 
   8   4   1     4565.27     4606.06     76.11 o 
   9   4   1    11170.47    11201.35    149.19 o 
  10   4   1      143.96      158.25     28.51 o 
  11   4   1       62.48       66.82     29.64 o 
  12   4   1     6396.35     6428.21    109.40 o 
  13   4   1     3002.93     2889.33     72.13 o 
  14   4   1      457.08      434.32     39.81 o 
  15   4   1        7.28       13.48     31.29 o 
  16   4   1     2388.36     2281.15    116.60 o 
 -15   5   1       30.48       36.91     34.64 o 
 -14   5   1      577.13      682.83     46.89 o 
 -13   5   1     1109.20     1194.04     53.83 o 
 -12   5   1      221.54      597.30     41.27 o 
 -11   5   1     1465.37     1426.79     67.35 o 
 -10   5   1     3211.21     3228.37     82.00 o 
  -9   5   1     1807.75     2193.56     65.92 o 
  -8   5   1      750.09     1086.18     39.93 o 
  -7   5   1      194.86      366.12     67.87 o 
  -6   5   1     2132.38     2056.28     43.60 o 
  -5   5   1      175.99      184.84     49.26 o 
  -4   5   1        1.66       -7.43     18.58 o 
  -3   5   1      908.30      959.77     28.58 o 
  -2   5   1      794.22      821.83     39.60 o 
  -1   5   1     1285.44     1450.80     30.44 o 
   0   5   1     2779.06     3358.17     53.83 o 
   1   5   1      211.82      283.10     16.51 o 
   2   5   1     5442.73     6466.24     77.21 o 
   3   5   1     6610.96     7181.24     90.54 o 
   4   5   1     1404.25     1820.67     78.55 o 
   5   5   1     2820.29     2902.21     45.98 o 
   6   5   1     1843.58     1770.18     35.62 o 
   7   5   1      362.68      466.81     34.44 o 
   8   5   1       56.97      310.95     37.71 o 
   9   5   1     1486.82     1837.03     61.12 o 
  10   5   1     1083.48     1143.84     51.04 o 
  11   5   1       48.93      189.66     38.32 o 
  12   5   1        1.98       85.45     35.38 o 
  13   5   1      253.35      322.33     37.92 o 
  14   5   1      687.63      823.05     49.48 o 
  15   5   1      704.44      608.32     48.33 o 
 -14   6   1       11.67       87.57     41.55 o 
 -13   6   1     1303.08     1323.84     59.78 o 
 -12   6   1       21.08       33.91     37.08 o 
 -11   6   1      378.47      471.22     62.30 o 
 -10   6   1     3064.11     2859.31     93.19 o 
  -9   6   1     1275.87     1324.43     73.93 o 
  -8   6   1     2743.18     2638.11    105.25 o 
  -7   6   1       39.32       49.87     27.15 o 
  -6   6   1     8897.65     8474.32    142.69 o 
  -5   6   1     2195.62     2217.68     47.90 o 
  -4   6   1     1493.69     1392.79     35.62 o 
  -3   6   1     1567.25     1585.84     37.69 o 
  -2   6   1     5295.13     5413.56     68.57 o 
  -1   6   1      689.83      699.69     24.72 o 
   0   6   1      466.41      517.39     22.67 o 
   1   6   1      600.02      779.14     25.28 o 
   2   6   1     2043.03     2220.05     52.45 o 
   3   6   1     5188.62     5568.53     86.94 o 
   4   6   1     1704.81     1634.19     37.08 o 
   5   6   1     3783.98     3586.35     69.91 o 
   6   6   1       42.17       34.08     26.16 o 
   7   6   1     5571.44     5313.65    105.32 o 
   8   6   1     2129.45     1936.62     64.18 o 
   9   6   1      740.81      780.59     58.30 o 
  10   6   1     2337.69     2309.04     74.26 o 
  11   6   1     1743.74     1567.06     65.06 o 
  12   6   1     1354.39     1407.97     65.83 o 
  13   6   1      208.33      295.86     45.31 o 
  14   6   1     1655.14     1586.81     67.10 o 
 -12   7   1     1354.93     1289.22     78.32 o 
 -11   7   1        0.85        1.14     37.38 o 
 -10   7   1      947.80     1021.83     58.56 o 
  -9   7   1     1408.13     1578.59     66.26 o 
  -8   7   1     1817.65     1720.56     66.67 o 
  -7   7   1     1183.24     1343.65     72.27 o 
  -6   7   1      197.81      271.86     56.02 o 
  -5   7   1     1774.33     1737.50     62.17 o 
  -4   7   1      109.81      110.58     31.31 o 
  -3   7   1     3665.56     3961.49     75.44 o 
  -2   7   1      469.20      530.62     27.92 o 
  -1   7   1     1724.73     2114.08     42.76 o 
   0   7   1     1618.02     1664.64     39.01 o 
   1   7   1     1160.81     1321.35     41.41 o 
   2   7   1      935.99      961.86     40.65 o 
   3   7   1       39.59       39.21     22.97 o 
   4   7   1     4423.40     4185.39     82.18 o 
   5   7   1        3.26        7.58     28.14 o 
   6   7   1     1426.33     1591.95     81.30 o 
   7   7   1       38.39       99.41     32.18 o 
   8   7   1     1644.67     1425.53     73.66 o 
   9   7   1      263.94      270.93     54.81 o 
  10   7   1      533.13      570.63     49.85 o 
  11   7   1      370.66      462.72     49.73 o 
  12   7   1      176.08      184.13     52.62 o 
  -9   8   1       61.84       95.20     39.73 o 
  -8   8   1      363.33      583.47     50.02 o 
  -7   8   1       17.58       35.28     45.39 o 
  -6   8   1      539.06      676.55     50.44 o 
  -5   8   1        0.67      -40.54     28.68 o 
  -4   8   1      479.93      383.09     41.58 o 
  -3   8   1       23.60        5.70     55.40 o 
  -2   8   1      313.83      369.55     39.42 o 
  -1   8   1        1.73      -14.08     26.67 o 
   0   8   1      814.37      830.24     46.67 o 
   1   8   1      349.92      320.22     36.64 o 
   2   8   1       95.85      102.33     29.48 o 
   3   8   1       20.09       45.23     32.58 o 
   4   8   1       91.14       57.93     30.01 o 
   5   8   1      262.52      230.74     34.62 o 
   6   8   1      158.12      139.60     33.59 o 
   7   8   1      415.24      413.46     45.86 o 
   8   8   1        4.19       32.85     37.69 o 
   9   8   1      196.94      209.19     42.84 o 
  -5   9   1     1311.39     1225.36     87.45 o 
  -4   9   1        0.01      -45.11     42.08 o 
  -3   9   1     1091.61     1233.90     90.70 o 
  -2   9   1        3.72       17.02     77.03 o 
  -1   9   1     1503.15     1784.64    149.87 o 
   0   9   1     1217.86     1697.45    100.31 o 
   1   9   1     1380.11     1464.87     97.13 o 
   2   9   1      575.89      636.81     99.92 o 
   3   9   1      631.19      574.72     72.45 o 
   4   9   1     1481.48     1729.79    103.34 o 
   5   9   1      343.66      459.33     60.33 o 
 -18   0   2        9.50       60.61     76.53 o 
 -17   0   2     2010.44     1981.68    144.00 o 
 -16   0   2       91.23      182.61     71.55 o 
 -15   0   2     5977.14     4914.55    207.99 o 
 -14   0   2      142.02      109.57     61.40 o 
 -13   0   2      675.73      776.83     87.08 o 
 -12   0   2    12876.45    12395.34    368.21 o 
 -11   0   2     9059.75     8571.69    154.88 o 
 -10   0   2      146.61      279.29     23.13 o 
  -9   0   2      135.53      177.88     19.69 o 
  -8   0   2    39875.93    39384.09    480.39 o 
  -7   0   2    21926.27    22099.81    275.73 o 
  -6   0   2      427.03      343.91     16.07 o 
  -5   0   2    26049.72    25870.63    315.37 o 
  -4   0   2     4739.93     4333.71     71.13 o 
  -3   0   2     1387.79     1094.52     35.43 o 
  -2   0   2    19445.20    19790.50    336.26 o 
  -1   0   2     3035.24     3109.48     56.65 o 
   0   0   2    39284.27    39577.29    679.32 o 
   1   0   2    42185.05    42456.69    934.96 o 
   2   0   2     1249.82     1091.00     27.72 o 
   3   0   2    21500.90    21857.37    307.03 o 
   4   0   2     7824.91     7728.41    117.56 o 
   5   0   2    64140.44    63197.64    869.21 o 
   6   0   2     2941.41     2590.10     52.92 o 
   7   0   2     2156.79     2671.58     56.34 o 
   8   0   2    21330.21    20418.66    298.81 o 
   9   0   2     6878.31     7075.46    132.72 o 
  10   0   2      973.19     1289.46     43.54 o 
  11   0   2        5.21       18.22     20.07 o 
  12   0   2     5168.18     4876.92    164.95 o 
  13   0   2      916.47      802.41     88.17 o 
  14   0   2     3938.36     3889.62    178.43 o 
  15   0   2       74.10      135.14     67.27 o 
  16   0   2      695.67      811.16    105.69 o 
  17   0   2     2294.71     2179.22    151.27 o 
  18   0   2     3392.74     3632.07    198.44 o 
 -18   1   2     1435.76     1556.69    100.05 o 
 -17   1   2      893.98      874.15     62.71 o 
 -16   1   2      261.88      333.75     57.23 o 
 -15   1   2     1873.31     1675.13    124.20 o 
 -14   1   2     6227.19     5920.69    161.11 o 
 -13   1   2      676.76      653.17    112.85 o 
 -12   1   2       91.87      404.21     27.79 o 
 -11   1   2     3672.81     4282.88    108.64 o 
 -10   1   2      138.86      179.41     16.22 o 
  -9   1   2     1189.23     1888.66     68.43 o 
  -8   1   2      456.60      784.89     65.32 o 
  -7   1   2      145.04      366.77     24.28 o 
  -6   1   2     6240.49     6384.47     83.68 o 
  -5   1   2     8953.60     8849.98    119.61 o 
  -4   1   2    11412.83    11485.04    146.48 o 
  -3   1   2    22779.82    23410.51    301.50 o 
  -2   1   2    40207.34    40951.57    346.46 o 
  -1   1   2    28453.81    31377.33    335.15 o 
   0   1   2     1218.73     1261.50     19.89 o 
   1   1   2     5702.38     6547.66     79.24 o 
   2   1   2    49730.75    49097.34    515.79 o 
   3   1   2     9709.54    10268.65    132.53 o 
   4   1   2     2935.53     2791.62     41.30 o 
   5   1   2      230.33      324.52     14.86 o 
   6   1   2    14315.67    15265.79    175.62 o 
   7   1   2     4124.42     3861.06     53.31 o 
   8   1   2     7358.47     8358.54    106.92 o 
   9   1   2       14.74       99.12     35.83 o 
  10   1   2     3624.55     3799.12     62.31 o 
  11   1   2     5564.36     5198.66    101.10 o 
  12   1   2     3699.72     3335.62     77.62 o 
  13   1   2     1653.26     1537.03     52.46 o 
  14   1   2     2341.58     2225.28     96.59 o 
  15   1   2     1736.70     1827.05     91.33 o 
  16   1   2      239.86      256.71     54.87 o 
  17   1   2      176.13      229.22     68.42 o 
  18   1   2      774.53      912.04     84.50 o 
 -18   2   2       59.43      364.36     81.26 o 
 -17   2   2      993.40      993.73     83.04 o 
 -16   2   2       14.26       40.90     46.58 o 
 -15   2   2      503.50      589.61     52.60 o 
 -14   2   2     1729.99     1820.23     49.25 o 
 -13   2   2     3778.59     4062.21     89.92 o 
 -12   2   2      467.77      545.34     28.75 o 
 -11   2   2       86.48      125.14     20.63 o 
 -10   2   2    11784.02    11374.86    134.82 o 
  -9   2   2     1662.79     1703.85     51.14 o 
  -8   2   2     2450.45     2369.86     45.36 o 
  -7   2   2     2362.92     2385.04     57.60 o 
  -6   2   2    20785.47    21784.99    277.91 o 
  -5   2   2       48.39       77.81     27.26 o 
  -4   2   2     7684.30     8229.32    102.56 o 
  -3   2   2    12915.40    12488.04    174.06 o 
  -2   2   2     4095.60     4363.91     62.27 o 
   0   2   2    36301.89    42485.41    495.11 o 
   1   2   2     7222.38     7483.74     88.40 o 
   2   2   2      511.85      612.93     13.66 o 
   3   2   2    16096.09    16825.58    158.12 o 
   4   2   2      447.61      500.45     17.26 o 
   5   2   2       29.94       20.99     11.08 o 
   6   2   2    21977.75    22725.47    231.90 o 
   7   2   2    23995.88    24654.82    318.31 o 
   8   2   2      669.41      672.88     31.15 o 
   9   2   2     2591.54     2466.11     39.76 o 
  10   2   2     7681.05     7899.19    101.75 o 
  11   2   2     1745.75     2028.46     59.56 o 
  12   2   2     2348.40     2429.37     52.25 o 
  13   2   2       46.95       15.02     22.43 o 
  14   2   2      720.33      781.67     44.55 o 
  15   2   2      410.67      387.61     84.49 o 
  16   2   2     3260.38     3298.74    167.94 o 
  17   2   2        3.23      -23.22     48.57 o 
 -17   3   2       67.95      154.45    108.08 o 
 -16   3   2     2399.96     2189.17     96.99 o 
 -15   3   2       59.62      124.86     36.94 o 
 -14   3   2     1152.65     1258.90     49.28 o 
 -13   3   2     1613.72     1663.14     48.25 o 
 -12   3   2     4297.11     4299.49     73.08 o 
 -11   3   2     1535.38     1542.74     42.04 o 
 -10   3   2      142.64      650.36     72.80 o 
  -9   3   2     3586.51     4539.13     68.82 o 
  -8   3   2       60.97      220.07     38.46 o 
  -7   3   2     6048.05     6119.73     88.65 o 
  -6   3   2      226.31      270.09     23.42 o 
  -5   3   2     9819.04     9589.17    107.29 o 
  -4   3   2     5642.08     6003.23     71.35 o 
  -3   3   2    28305.05    30827.97    308.45 o 
  -2   3   2      443.26      486.79     24.52 o 
  -1   3   2     3004.74     3110.81     92.37 o 
   0   3   2     5491.44     6734.35     71.85 o 
   1   3   2     1776.78     1970.30     34.55 o 
   2   3   2     7530.24     8520.37    138.78 o 
   3   3   2      779.27     1071.55     38.15 o 
   4   3   2    15177.66    15921.56    166.75 o 
   5   3   2     1818.21     1772.73     37.84 o 
   6   3   2    10017.80    10185.35    127.88 o 
   7   3   2     2685.09     3052.90     94.07 o 
   8   3   2      389.71      565.57     50.47 o 
   9   3   2     6917.91     7221.00    103.50 o 
  10   3   2     1567.61     1703.08     45.59 o 
  11   3   2      967.14     1251.87     52.07 o 
  12   3   2      190.04      189.15     27.41 o 
  13   3   2     7824.54     7466.07    119.72 o 
  14   3   2       55.90       69.64     28.58 o 
  15   3   2     1045.05     1020.88     61.10 o 
  16   3   2      456.61      582.27    137.03 o 
  17   3   2      921.48      843.97    155.55 o 
 -16   4   2      106.84       73.85     45.76 o 
 -15   4   2       11.12       29.76     31.74 o 
 -14   4   2      536.43      540.37     54.71 o 
 -13   4   2       10.38      151.34     31.09 o 
 -12   4   2        2.49       72.07     26.95 o 
 -11   4   2      137.88      378.77     35.38 o 
 -10   4   2     1327.34     1463.29     46.25 o 
  -9   4   2        3.47      220.12     24.64 o 
  -8   4   2      766.66     2020.87    143.07 o 
  -7   4   2      159.24      252.45     27.24 o 
  -6   4   2       52.39       22.33     36.16 o 
  -5   4   2      126.32      155.06     24.69 o 
  -4   4   2      472.30      551.67     58.69 o 
  -3   4   2     2840.78     3217.42     59.91 o 
  -2   4   2        0.25        1.19     11.13 o 
  -1   4   2     1717.01     2276.48     39.57 o 
   0   4   2     5173.74     5864.63     89.62 o 
   1   4   2      969.12     1095.26     28.75 o 
   2   4   2      721.08      783.79     21.61 o 
   3   4   2      756.69      678.21     20.38 o 
   4   4   2       25.91       50.87     15.54 o 
   5   4   2      492.69      624.58     52.24 o 
   6   4   2       19.69       54.35     15.39 o 
   7   4   2        1.06       26.69     16.12 o 
   8   4   2      306.28      383.19     37.12 o 
  10   4   2      304.71      353.71     34.40 o 
  11   4   2      222.95      267.07     34.76 o 
  12   4   2      408.65      521.86     42.06 o 
  13   4   2        2.57       79.62     30.29 o 
  14   4   2      309.86      348.78     37.10 o 
  15   4   2      103.08      180.43     36.24 o 
  16   4   2       16.84       26.41     34.48 o 
 -15   5   2      257.38      182.13     38.83 o 
 -14   5   2     1055.98     1107.68     54.74 o 
 -13   5   2     1042.23     1091.50     52.76 o 
 -12   5   2     1585.88     1582.02     57.58 o 
 -11   5   2     1510.42     1618.05     62.23 o 
 -10   5   2      465.64      544.46     41.77 o 
  -9   5   2     6220.67     6026.58    148.65 o 
  -8   5   2        8.77      100.32     22.99 o 
  -7   5   2    11584.78    11644.69    139.94 o 
  -6   5   2        1.42       28.74     16.66 o 
  -5   5   2     9207.41     9614.84    124.86 o 
  -4   5   2     2254.39     2095.44     39.31 o 
  -3   5   2     9520.92     9644.58    107.51 o 
  -2   5   2     6174.40     6668.98     87.91 o 
  -1   5   2      476.54      488.08     22.50 o 
   0   5   2    10938.84    11595.11    132.55 o 
   1   5   2     4026.02     4592.84     77.12 o 
   2   5   2     9124.84     9666.39    135.51 o 
   3   5   2      508.07      581.37     24.20 o 
   4   5   2    14726.00    14763.03    163.10 o 
   5   5   2     1345.86     1379.12     33.69 o 
   6   5   2     3392.97     3358.68     74.13 o 
   7   5   2      328.02      386.35     33.99 o 
   8   5   2     3189.44     2970.23     72.77 o 
   9   5   2     1889.05     1878.49     61.52 o 
  10   5   2     1091.48     1136.65     51.96 o 
  11   5   2     4738.00     4442.31    100.14 o 
  12   5   2      115.40      111.36     35.18 o 
  13   5   2     4318.42     4420.79     94.54 o 
  14   5   2      103.58       98.02     38.56 o 
  15   5   2      985.57      934.82     54.08 o 
 -14   6   2      152.90      187.44     60.79 o 
 -13   6   2     1048.61     1388.00     67.30 o 
 -12   6   2      282.35      220.51     41.66 o 
 -11   6   2       77.79      191.64     39.06 o 
 -10   6   2     1113.41     1541.76    125.14 o 
  -9   6   2     1049.20     1213.92     56.13 o 
  -8   6   2      184.00      321.00     51.75 o 
  -7   6   2       60.67      171.15     41.86 o 
  -6   6   2     1097.65     1367.39     46.80 o 
  -5   6   2        3.76       13.85     24.51 o 
  -4   6   2     1129.20     1211.32     47.12 o 
  -3   6   2     1082.06     1117.27     36.58 o 
  -2   6   2     1343.37     1525.25     34.14 o 
  -1   6   2     1806.57     2379.61     45.21 o 
   0   6   2       91.64      131.01     18.79 o 
   1   6   2      464.20      636.06     23.83 o 
   2   6   2      285.33      316.52     18.96 o 
   3   6   2     3524.16     3527.16     51.49 o 
   4   6   2       52.84       89.84     22.49 o 
   5   6   2       13.57       17.80     21.69 o 
   6   6   2     2296.38     2362.34     65.50 o 
   7   6   2      993.77     1103.79     55.46 o 
   8   6   2      622.90      755.25     45.52 o 
   9   6   2        5.29       23.99     30.53 o 
  10   6   2     1772.67     1995.18     71.07 o 
  11   6   2       55.13      123.51     35.67 o 
  12   6   2      372.21      445.38     45.68 o 
  13   6   2      272.98      313.80     46.61 o 
  14   6   2      325.54      279.59     43.63 o 
 -12   7   2      140.34      228.19     44.46 o 
 -11   7   2      354.10      554.91     51.63 o 
 -10   7   2        0.32       34.26     35.67 o 
  -9   7   2     3069.25     2834.64    106.48 o 
  -8   7   2       11.44      105.18     33.55 o 
  -7   7   2     1408.19     1635.03     63.61 o 
  -6   7   2     2230.08     1963.13     66.37 o 
  -5   7   2     1500.70     1364.95     56.43 o 
  -4   7   2       13.12       47.86     24.85 o 
  -3   7   2       68.59       59.03     19.99 o 
  -2   7   2     2611.01     2824.28     57.51 o 
  -1   7   2     1888.43     2025.14     51.36 o 
   0   7   2      862.67     1214.92     34.56 o 
   1   7   2      759.91      790.10     31.75 o 
   2   7   2     2331.39     2500.62     60.78 o 
   3   7   2       93.68      115.91     23.92 o 
   4   7   2     2413.75     2436.32     62.44 o 
   5   7   2      231.07      302.23     31.71 o 
   6   7   2     2071.95     1950.67     65.55 o 
   7   7   2      412.03      377.51     39.87 o 
   8   7   2     1573.58     1683.44     65.07 o 
   9   7   2        2.22      106.29     36.41 o 
  10   7   2       19.08       59.92     37.61 o 
  11   7   2     2873.39     2917.69     90.10 o 
  12   7   2      497.68      382.00     49.91 o 
  -9   8   2      127.04      200.49     49.02 o 
  -8   8   2     3732.78     3419.15    142.55 o 
  -7   8   2       92.94       84.30     42.55 o 
  -6   8   2     1916.05     1919.16     82.13 o 
  -5   8   2      157.59      132.43     35.51 o 
  -4   8   2     2075.40     1865.69     68.00 o 
  -3   8   2     1633.98     1568.80     71.77 o 
  -2   8   2     1031.71     1063.12     51.02 o 
  -1   8   2     2817.95     2955.02     70.11 o 
   0   8   2       48.36       23.51     28.16 o 
   1   8   2     3914.26     4060.28     84.59 o 
   2   8   2      405.31      379.43     35.83 o 
   3   8   2     1642.56     1939.12     68.67 o 
   4   8   2      413.28      276.06     34.46 o 
   5   8   2     3575.37     3329.97     78.65 o 
   6   8   2      110.91      109.43     36.70 o 
   7   8   2      463.75      495.57     42.08 o 
   8   8   2     1388.46     1332.42     64.88 o 
   9   8   2      350.39      301.69     49.05 o 
  -5   9   2       15.62       12.72     44.45 o 
  -4   9   2      147.07       70.22     56.62 o 
  -3   9   2       69.95      -27.32     51.41 o 
  -2   9   2       74.92       43.78     53.68 o 
  -1   9   2        3.37        3.40     64.93 o 
   0   9   2       60.14        0.92     42.07 o 
   1   9   2      501.79      282.51     63.92 o 
   2   9   2      424.52      416.37     65.18 o 
   3   9   2       18.88      -31.48     42.67 o 
   4   9   2        1.75       28.53     46.12 o 
   5   9   2       24.46      -40.45     44.98 o 
 -18   1   3      832.70      838.59     66.49 o 
 -17   1   3      659.29      897.00     63.59 o 
 -16   1   3     1062.32     1107.33     80.32 o 
 -15   1   3     1531.43     1667.54     87.49 o 
 -14   1   3      817.94     1003.37    170.12 o 
 -13   1   3     2266.13     2218.71     74.17 o 
 -12   1   3       51.53       77.79     25.57 o 
 -11   1   3    11952.49    11777.71    151.76 o 
 -10   1   3      233.71     1175.20     89.47 o 
  -9   1   3     6944.43     7055.55     86.16 o 
  -8   1   3     4426.98     4115.17     55.70 o 
  -7   1   3    11011.03    10596.91    129.50 o 
  -6   1   3     2187.91     2295.79     45.58 o 
  -5   1   3     1552.13     1551.47     30.27 o 
  -4   1   3    23161.82    23181.29    214.06 o 
  -3   1   3     4146.33     3985.29     42.12 o 
  -2   1   3    34816.39    36250.88    353.54 o 
  -1   1   3    10820.30    11758.08    285.34 o 
   0   1   3    35577.40    38669.23    328.14 o 
   1   1   3     2788.38     2918.85     82.28 o 
   2   1   3    11972.52    11777.53    132.23 o 
   3   1   3      955.82      882.79     20.60 o 
   4   1   3     4251.28     4234.66     56.96 o 
   5   1   3    25417.40    25463.72    280.73 o 
   6   1   3    17564.47    18234.05    207.27 o 
   7   1   3    14432.47    15335.57    179.12 o 
   8   1   3       10.65      100.93     20.10 o 
   9   1   3    15799.16    14570.60    174.77 o 
  10   1   3      488.22      573.32     25.14 o 
  11   1   3     2578.02     2623.64     61.92 o 
  12   1   3      804.62      979.52     41.89 o 
  13   1   3     3609.71     3581.66    122.19 o 
  14   1   3     1214.67     1003.81     96.33 o 
  15   1   3      616.91      822.92     71.46 o 
  16   1   3     1416.93     1336.10    162.36 o 
  17   1   3      222.49      265.10     59.44 o 
  18   1   3     1477.07     1554.03    102.78 o 
 -18   2   3      226.46      374.77     68.98 o 
 -17   2   3     1580.92     1773.70    210.68 o 
 -16   2   3       16.62       22.47     36.70 o 
 -15   2   3      163.46      166.65     34.66 o 
 -14   2   3     3609.90     3621.61     75.38 o 
 -13   2   3     2666.40     2630.40     55.92 o 
 -12   2   3      152.70      228.74     23.60 o 
 -11   2   3      516.01      903.48     36.91 o 
 -10   2   3     4731.02     4983.19     73.13 o 
  -9   2   3       12.56      531.38     99.59 o 
  -8   2   3     1375.62     1877.94     72.53 o 
  -7   2   3     1016.71      985.03     29.26 o 
  -6   2   3     4582.70     4284.08    151.81 o 
  -5   2   3    18820.53    18842.11    249.07 o 
  -4   2   3     5465.95     5283.89     56.48 o 
  -3   2   3     1070.78     1279.54     20.71 o 
  -2   2   3      532.11      811.36     32.03 o 
  -1   2   3     1063.15      850.30     23.27 o 
   0   2   3    37724.11    44227.77    511.57 o 
   1   2   3     1386.00     1990.25     40.59 o 
   2   2   3    18746.96    19825.66    198.16 o 
   3   2   3    15669.85    15096.86    200.92 o 
   4   2   3      148.78      149.33     11.20 o 
   5   2   3     1120.47     1186.31     29.74 o 
   6   2   3     9097.71     8772.56     98.90 o 
   7   2   3     4854.32     5764.40    171.46 o 
   8   2   3     3900.25     4066.08     65.70 o 
   9   2   3       18.07       67.35     15.06 o 
  10   2   3     1768.90     2203.62     79.90 o 
  11   2   3     1938.80     2037.07     53.61 o 
  12   2   3     2985.15     3218.32     75.43 o 
  13   2   3      521.08      551.25     41.68 o 
  14   2   3       10.86        9.76     27.81 o 
  15   2   3     3169.81     3236.44    126.29 o 
  16   2   3     1847.82     1958.78    102.01 o 
  17   2   3        3.36        7.00     69.96 o 
 -17   3   3      221.26      296.54     53.35 o 
 -16   3   3       86.24       83.08     43.27 o 
 -15   3   3     1113.44     1180.18     57.03 o 
 -14   3   3       10.26       43.16     20.89 o 
 -13   3   3     3095.01     2982.73     69.02 o 
 -12   3   3      575.79      705.97     36.81 o 
 -11   3   3       30.65      258.30     67.25 o 
 -10   3   3     3191.78     3259.28     74.24 o 
  -9   3   3    10467.85    10424.81    313.98 o 
  -8   3   3     2743.00     3514.84    104.44 o 
  -7   3   3      673.90      657.24     32.74 o 
  -6   3   3     4447.37     4521.79     77.88 o 
  -5   3   3     8289.26     8312.90    105.18 o 
  -4   3   3       20.53       24.01     13.57 o 
  -3   3   3     4646.59     5203.81     75.70 o 
  -2   3   3    19528.81    21724.22    290.46 o 
  -1   3   3      524.24      755.75     23.04 o 
   0   3   3      866.02      950.82     26.53 o 
   1   3   3     3606.88     4236.70     45.97 o 
   2   3   3     3543.75     3595.33     59.75 o 
   3   3   3     7956.87     8728.17     89.68 o 
   4   3   3    11553.93    11880.96    127.67 o 
   5   3   3       42.20       89.70     17.34 o 
   6   3   3     4837.95     5322.68     75.80 o 
   7   3   3     5846.19     5560.65     80.75 o 
   8   3   3     8005.11     8176.75     98.23 o 
  10   3   3     2561.94     2635.32     56.78 o 
  11   3   3     8041.94     7882.75    133.89 o 
  12   3   3      996.61     1120.89     51.93 o 
  13   3   3      117.50      178.16     30.21 o 
  14   3   3      357.12      436.52     40.65 o 
  15   3   3      807.27      913.33     52.41 o 
  16   3   3      338.26      361.85     64.19 o 
  17   3   3      196.03      176.75     61.66 o 
 -16   4   3     3509.79     3554.75    114.73 o 
 -15   4   3     3544.25     3751.34     88.91 o 
 -14   4   3      582.47      543.34     40.36 o 
 -13   4   3       16.85       10.65     27.13 o 
 -12   4   3     7861.89     7636.25    108.62 o 
 -11   4   3     1256.98     1508.68     44.29 o 
 -10   4   3      540.71      655.34     30.49 o 
  -9   4   3     3120.93     2820.81     59.78 o 
  -8   4   3    11705.83    11243.33    148.73 o 
  -7   4   3     1871.15     1962.31     42.68 o 
  -6   4   3     8000.29     8222.71     92.69 o 
  -5   4   3     3704.37     3689.94     61.92 o 
  -4   4   3     1069.74      929.86     26.38 o 
  -3   4   3    17823.71    18140.37    177.18 o 
  -2   4   3     2495.23     2686.35     43.65 o 
  -1   4   3    14331.81    16740.26    219.01 o 
   0   4   3     8087.29     9608.28    188.47 o 
   1   4   3    52290.02    60030.24    627.53 o 
   2   4   3       45.79       44.58      9.43 o 
   3   4   3     5719.54     6235.37     71.22 o 
   4   4   3    20157.71    20504.13    213.62 o 
   5   4   3    11366.67    11711.31    130.68 o 
   6   4   3     2339.13     2327.37     46.47 o 
   7   4   3      172.67      138.50     17.99 o 
   8   4   3     5528.02     5302.83     98.71 o 
   9   4   3        7.23       30.07     23.79 o 
  10   4   3     6304.50     6159.22    114.56 o 
  11   4   3      301.94      455.62     39.33 o 
  12   4   3     1302.38     1283.52     56.34 o 
  13   4   3     2907.20     2876.87     72.06 o 
  14   4   3     3961.43     3835.23     86.04 o 
  15   4   3        5.79       15.14     32.08 o 
  16   4   3       17.45       16.36     38.38 o 
 -15   5   3      213.14      244.48     44.42 o 
 -14   5   3      379.48      382.96     40.67 o 
 -13   5   3      306.59      332.93     36.98 o 
 -12   5   3     1428.80     1449.30     70.23 o 
 -11   5   3      120.11      299.27     32.97 o 
 -10   5   3      761.86      849.92     47.52 o 
  -9   5   3      202.86      533.38     32.77 o 
  -8   5   3     1284.03     1621.47     57.40 o 
  -7   5   3     2338.35     2690.50     76.24 o 
  -6   5   3      143.94      161.90     22.93 o 
  -5   5   3     2882.85     2921.08     47.76 o 
  -4   5   3      604.08      547.18     28.17 o 
  -3   5   3      801.91      942.82     27.23 o 
  -2   5   3      588.01      757.39     27.09 o 
  -1   5   3      177.42      182.73     20.01 o 
   0   5   3      122.76      149.03     20.53 o 
   1   5   3      260.96      262.54     19.51 o 
   2   5   3       67.57       55.65     13.85 o 
   3   5   3      511.98      629.30     21.97 o 
   4   5   3     1299.29     1390.03     33.68 o 
   5   5   3       21.35       32.33     17.29 o 
   6   5   3     1393.82     1511.53     50.23 o 
   7   5   3     2265.24     2232.41     61.43 o 
   8   5   3      657.23      749.63     42.13 o 
   9   5   3      190.83      365.10     35.67 o 
  10   5   3     1337.42     1384.99     56.24 o 
  11   5   3       84.25      195.47     42.20 o 
  12   5   3        4.44       32.84     32.92 o 
  13   5   3       19.60       44.25     34.46 o 
  14   5   3      276.99      300.27     40.59 o 
  15   5   3       11.46       57.52     36.68 o 
 -14   6   3     2669.81     2397.48    100.59 o 
 -13   6   3      661.51      587.70     52.26 o 
 -12   6   3      685.94      656.76     50.50 o 
 -11   6   3     1142.41     1102.79     58.87 o 
 -10   6   3     6550.29     6104.77    123.66 o 
  -9   6   3       65.39      172.40     33.49 o 
  -8   6   3     2161.06     2045.98     67.03 o 
  -7   6   3     3222.77     3152.76     60.42 o 
  -6   6   3     1375.29     1422.42     41.62 o 
  -5   6   3     2596.46     2638.18     67.59 o 
  -4   6   3     2886.23     2908.28     85.08 o 
  -3   6   3     5798.07     6041.57     78.45 o 
  -2   6   3        5.70        6.91     20.02 o 
  -1   6   3     7158.27     7803.48    101.30 o 
   0   6   3        7.36       -9.17     17.06 o 
   1   6   3        0.27        8.78     17.35 o 
   2   6   3     5104.50     5381.40    128.11 o 
   3   6   3     6311.00     6463.81    100.06 o 
   4   6   3      677.75      748.56     47.85 o 
   5   6   3     1436.56     1307.33     62.73 o 
   6   6   3     3639.97     3450.47     80.15 o 
   7   6   3     1688.12     1640.35     57.54 o 
   8   6   3     1805.37     1752.57     61.61 o 
   9   6   3       86.99      102.89     32.55 o 
  10   6   3     3214.22     3109.57     85.29 o 
  11   6   3       93.87      142.78     38.20 o 
  12   6   3     5297.62     5035.62    116.85 o 
  13   6   3       37.40       40.76     38.87 o 
 -12   7   3        1.01       31.51     47.26 o 
 -11   7   3     1845.52     1838.65     84.97 o 
 -10   7   3      394.75      375.54     63.04 o 
  -9   7   3     2250.08     2472.83     79.94 o 
  -8   7   3      266.07      225.93     38.25 o 
  -7   7   3     3321.79     3021.06     91.67 o 
  -6   7   3      373.56      513.65     50.80 o 
  -5   7   3      651.88      697.10     90.16 o 
  -4   7   3     3128.15     3036.46     71.13 o 
  -3   7   3     1248.88     1236.05     53.08 o 
  -2   7   3     4212.64     4429.41     68.43 o 
  -1   7   3       19.40       -8.82     19.08 o 
   0   7   3     3160.57     3596.59     59.89 o 
   1   7   3      105.33      166.51     24.32 o 
   2   7   3     5222.30     5474.06    111.64 o 
   3   7   3     1074.42      995.86     57.31 o 
   4   7   3      451.15      492.60     31.36 o 
   5   7   3     3915.14     3768.27    107.03 o 
   6   7   3      238.58      232.54     45.58 o 
   7   7   3     1350.04     1522.42     60.79 o 
   8   7   3       79.60      170.55     35.75 o 
   9   7   3     3401.58     3061.11     86.74 o 
  10   7   3        3.40        4.94     35.30 o 
  11   7   3      879.04      965.03     86.67 o 
  12   7   3      248.62      264.59     47.36 o 
  -9   8   3      227.68      230.06     50.94 o 
  -8   8   3      376.79      396.38     54.03 o 
  -7   8   3       99.93      192.25     46.07 o 
  -6   8   3      571.13      481.89     54.46 o 
  -5   8   3      320.63      250.87     53.06 o 
  -4   8   3        3.75      -18.46     32.39 o 
  -3   8   3      161.32      156.99     42.23 o 
  -2   8   3       77.88       51.03     32.25 o 
  -1   8   3      795.86      760.48     37.61 o 
   0   8   3       42.15       31.95     26.49 o 
   1   8   3      942.18      895.55     49.78 o 
   2   8   3       15.82       -3.41     46.41 o 
   3   8   3      289.08      206.52     47.26 o 
   4   8   3       46.80       52.38     39.88 o 
   5   8   3      454.54      319.98     36.85 o 
   6   8   3       79.54      150.45     34.25 o 
   7   8   3      569.88      572.65     43.51 o 
   8   8   3        8.40       78.58     34.26 o 
   9   8   3       85.11      118.19     41.75 o 
  -5   9   3      130.61      142.69     62.22 o 
  -4   9   3     1664.32     1753.40    151.07 o 
  -3   9   3      163.69      176.64     61.50 o 
  -2   9   3     2200.31     2412.46    117.09 o 
  -1   9   3       58.12      -27.29     52.53 o 
   0   9   3     3429.95     3542.09    120.71 o 
   1   9   3      180.36      135.10     48.06 o 
   2   9   3      412.98      442.58     73.45 o 
   3   9   3       89.25       15.08     44.93 o 
   4   9   3     1249.28     1167.93    118.97 o 
 -18   0   4       43.33      154.05     81.90 o 
 -17   0   4      150.92      156.04     77.13 o 
 -16   0   4     6228.94     5909.12    239.84 o 
 -15   0   4     1414.10     1671.89    123.10 o 
 -14   0   4     1237.78     1263.97    106.78 o 
 -13   0   4     1976.83     1649.89    111.06 o 
 -12   0   4     4634.25     4361.43    175.35 o 
 -11   0   4      274.77      372.72     35.93 o 
 -10   0   4    15069.83    13835.42    218.24 o 
  -9   0   4     1077.08     1095.70     40.33 o 
  -8   0   4      113.76       64.73     31.30 o 
  -7   0   4    25594.69    25625.85    453.81 o 
  -6   0   4    12645.68    11052.02    209.27 o 
  -5   0   4     5805.02     5793.61    118.54 o 
  -4   0   4    15332.45    15586.99    274.16 o 
  -3   0   4    84058.76    83206.34   1428.47 o 
  -2   0   4      626.28      581.96     17.22 o 
  -1   0   4       53.79      155.87      9.18 o 
   0   0   4    39379.50    37921.13    635.75 o 
   1   0   4    16899.22    20141.71    279.67 o 
   2   0   4     9924.28     9405.91    168.20 o 
   3   0   4        1.89        0.71     12.20 o 
   4   0   4    13292.14    12571.50    226.44 o 
   5   0   4      328.66      536.54     24.77 o 
   6   0   4    55205.80    53209.27    926.64 o 
   7   0   4      295.19      432.10     24.06 o 
   8   0   4     1688.77     1943.66     49.93 o 
   9   0   4    10821.72    10551.83    170.51 o 
  10   0   4    22666.12    20327.30    305.37 o 
  11   0   4      704.57      850.73     39.84 o 
  12   0   4      918.09      782.43     75.44 o 
  13   0   4     5145.11     4865.39    197.94 o 
  14   0   4     2823.63     2263.42    136.44 o 
  15   0   4      591.87      731.25     97.23 o 
  16   0   4      217.53      220.93     77.13 o 
  17   0   4     3361.70     3403.68    187.59 o 
  18   0   4        9.36       48.86     77.42 o 
 -18   1   4       15.95       73.55     48.13 o 
 -17   1   4      853.39      925.82     64.84 o 
 -16   1   4      307.18      308.18     47.32 o 
 -15   1   4       13.20       56.71     43.24 o 
 -14   1   4      866.59      926.79     67.66 o 
 -13   1   4     4220.42     3983.88    101.16 o 
 -12   1   4     1230.58     1369.56     71.49 o 
 -11   1   4      374.14      893.73     47.02 o 
 -10   1   4     8614.61     9469.75    125.04 o 
  -9   1   4     3670.74     3284.33     69.74 o 
  -8   1   4      733.96     1159.85    135.93 o 
  -7   1   4     1260.40     1364.75     57.32 o 
  -6   1   4     8781.82     8776.62    121.87 o 
  -5   1   4      683.98      668.96     23.83 o 
  -4   1   4     2234.71     2290.05     34.38 o 
  -3   1   4       16.55       26.96      6.64 o 
  -2   1   4     7035.42     7217.02     74.46 o 
  -1   1   4    12819.31    12612.82    200.17 o 
   0   1   4     7403.59     8094.61    145.34 o 
   1   1   4      776.61      786.96     20.06 o 
   2   1   4    14033.93    14101.23    175.78 o 
   3   1   4    18937.41    19082.54    210.85 o 
   4   1   4    16471.02    16546.74    186.61 o 
   5   1   4     5121.63     6048.46     78.79 o 
   6   1   4      530.50      929.65     33.59 o 
   7   1   4    12660.99    12733.23    169.74 o 
   8   1   4      148.34      126.10     15.75 o 
   9   1   4        3.69       90.90     23.74 o 
  10   1   4     1259.12     1385.65     38.25 o 
  11   1   4      377.91      621.15     34.83 o 
  12   1   4     2075.09     1993.31     56.35 o 
  13   1   4      414.12      556.75     51.28 o 
  14   1   4      251.59      287.36     50.67 o 
  15   1   4      835.85      923.14     74.87 o 
  16   1   4     1711.01     1673.14     94.65 o 
  17   1   4      396.37      302.91     61.86 o 
 -18   2   4     2791.73     2720.64    217.74 o 
 -17   2   4     1187.14     1219.44     89.34 o 
 -16   2   4      171.59      211.51     39.72 o 
 -15   2   4      223.84      323.69     37.82 o 
 -14   2   4     5212.18     4939.24    101.90 o 
 -13   2   4        1.63       89.45     33.71 o 
 -12   2   4     2185.63     2261.62     49.64 o 
 -11   2   4     5148.55     4860.63     74.01 o 
 -10   2   4      638.39      990.95     44.75 o 
  -9   2   4     8044.16     8468.24    104.60 o 
  -8   2   4     8274.66     8522.08    112.44 o 
  -7   2   4        9.95        4.67     12.65 o 
  -6   2   4     1639.31     1633.11     50.94 o 
  -5   2   4    24414.00    24342.37    303.00 o 
  -4   2   4      283.01      308.21     17.23 o 
  -3   2   4      458.15      351.85     16.73 o 
  -2   2   4    14043.94    14427.71    148.09 o 
  -1   2   4    43909.14    47191.77    578.32 o 
   0   2   4    18947.88    21888.41    218.01 o 
   1   2   4     2673.81     2340.76     34.88 o 
   2   2   4    14285.10    15325.11    156.72 o 
   3   2   4     6087.93     5550.24     76.54 o 
   4   2   4    17489.30    17906.37    183.84 o 
   5   2   4      383.96      392.20     17.05 o 
   6   2   4     2451.29     2409.69     37.87 o 
   7   2   4      220.85      198.15     43.26 o 
   8   2   4    15546.30    14877.29    189.85 o 
   9   2   4      147.91      144.88     18.06 o 
  10   2   4      178.28      238.06     24.28 o 
  11   2   4    10404.68    10695.94    163.01 o 
  12   2   4     4790.65     4800.96     95.00 o 
  13   2   4      126.83      135.61     29.40 o 
  14   2   4      259.58      262.68     34.99 o 
  15   2   4     3954.07     3672.42    131.09 o 
  16   2   4      305.24      404.54     64.37 o 
  17   2   4      816.51      775.10    109.87 o 
 -17   3   4     1518.32     1563.51    149.42 o 
 -16   3   4       41.51      137.99     44.51 o 
 -15   3   4     3167.94     3099.01    111.99 o 
 -14   3   4      752.23      645.28     39.70 o 
 -13   3   4     1387.30     1465.43     47.67 o 
 -12   3   4       12.86       31.78     21.32 o 
 -11   3   4     5553.72     5360.02     81.27 o 
 -10   3   4     2063.05     2392.39     49.58 o 
  -9   3   4      806.53     1258.52     55.74 o 
  -8   3   4    11943.43    11186.46    130.99 o 
  -7   3   4      911.01      812.45     32.77 o 
  -6   3   4     8327.11     8397.40    110.13 o 
  -5   3   4     1418.32     1549.70     43.86 o 
  -4   3   4    10129.88    10423.10    139.96 o 
  -3   3   4      490.06      526.23     16.40 o 
  -2   3   4    23474.99    25150.32    278.10 o 
  -1   3   4     2573.99     2330.44     69.11 o 
   0   3   4     6899.43     7084.01    114.96 o 
   1   3   4    24018.82    26743.38    269.11 o 
   2   3   4     7510.84     7969.75    109.55 o 
   3   3   4     5103.52     4685.51     70.76 o 
   4   3   4       52.21       56.12     10.50 o 
   5   3   4    25516.90    26555.92    296.07 o 
   6   3   4      963.24     1231.18     30.96 o 
   7   3   4     8211.86     8271.37    109.20 o 
   8   3   4     2802.24     3080.37     68.20 o 
   9   3   4     2399.60     2225.53     48.94 o 
  10   3   4     2249.37     2144.66     72.68 o 
  11   3   4     1583.48     1621.71     72.33 o 
  12   3   4      921.80     1079.59     57.51 o 
  13   3   4      380.31      310.40     33.49 o 
  14   3   4     2539.96     2438.88    101.11 o 
  15   3   4      131.26      109.61     35.45 o 
  16   3   4      285.52      359.45     65.54 o 
  17   3   4      352.50      286.53     66.10 o 
 -16   4   4       13.18      133.35     49.40 o 
 -15   4   4      200.35      364.25     43.91 o 
 -14   4   4       10.69       41.02     37.04 o 
 -13   4   4       40.78       38.24     27.63 o 
 -12   4   4      142.98      430.28     47.25 o 
 -11   4   4      416.26      727.57     84.09 o 
 -10   4   4     1063.30     1359.29     43.75 o 
  -9   4   4      205.56      437.18     56.63 o 
  -8   4   4      403.48      412.05     49.17 o 
  -7   4   4     1404.41     1543.11    105.59 o 
  -6   4   4        0.37       77.66     14.13 o 
  -5   4   4       67.59      106.48     18.34 o 
  -4   4   4      150.29      189.43     14.18 o 
  -3   4   4     3405.67     4006.00     66.38 o 
  -2   4   4      640.38      718.22     25.44 o 
  -1   4   4     6646.44     7106.21     95.02 o 
   0   4   4     5812.39     6964.50    151.79 o 
   1   4   4      359.82      434.15     16.90 o 
   2   4   4      786.22      811.55     20.03 o 
   3   4   4      959.84     1087.93     30.46 o 
   4   4   4        6.74       31.95     10.72 o 
   5   4   4       48.54       48.72     14.22 o 
   6   4   4     1647.60     1870.10     40.75 o 
   7   4   4       10.66       -0.10     20.33 o 
   8   4   4       49.16       49.53     23.62 o 
   9   4   4      395.81      503.73     39.10 o 
  10   4   4      946.36     1202.47     49.74 o 
  11   4   4      225.20      256.53     35.79 o 
  12   4   4     1387.05     1351.38     57.86 o 
  13   4   4      158.60      175.27     33.52 o 
  14   4   4      159.19      147.17     34.14 o 
  15   4   4        3.22      -28.18     35.56 o 
  16   4   4       44.20       65.95     40.03 o 
 -15   5   4     2745.09     2810.65    154.06 o 
 -14   5   4        1.33      111.80     45.50 o 
 -13   5   4     2188.06     2181.99    100.09 o 
 -12   5   4     1599.90     1775.30     67.04 o 
 -11   5   4     2562.65     2756.33     68.87 o 
 -10   5   4     1374.28     1212.90     48.87 o 
  -9   5   4     2234.93     2189.86     64.99 o 
  -8   5   4     4578.25     4574.43     81.82 o 
  -7   5   4     1570.37     1501.90     40.72 o 
  -6   5   4     4478.00     4343.32    100.02 o 
  -5   5   4      258.78      276.94     17.21 o 
  -4   5   4     7852.36     7478.40     87.47 o 
  -3   5   4      311.69      328.80     20.42 o 
  -2   5   4    10456.94    10922.51    139.51 o 
  -1   5   4     1740.28     2046.61     45.93 o 
   0   5   4      570.64      626.26     23.59 o 
   1   5   4     3203.10     3320.96     72.15 o 
   2   5   4     8643.21     8284.18     94.07 o 
   3   5   4    10024.18    10004.50    121.48 o 
   4   5   4      992.00     1056.51     27.35 o 
   5   5   4    10197.37     9873.46    150.47 o 
   6   5   4        3.66       21.95     21.89 o 
   7   5   4      976.05     1131.91     76.72 o 
   8   5   4      880.57      949.88     44.77 o 
   9   5   4     4950.96     5071.24    102.85 o 
  10   5   4     2741.94     2686.09     74.21 o 
  11   5   4     2513.51     2421.31    107.16 o 
  12   5   4     2525.84     2347.32     75.96 o 
  13   5   4      907.94     1026.70     57.95 o 
  14   5   4     1720.17     1696.21     78.69 o 
  15   5   4      564.74      598.19     49.33 o 
 -14   6   4      501.59      583.98     61.87 o 
 -13   6   4        6.51       72.92     44.12 o 
 -12   6   4     2012.25     1755.03     82.37 o 
 -11   6   4      136.62      166.73     44.61 o 
 -10   6   4      439.33      500.20     44.34 o 
  -9   6   4     1253.17     1333.17     70.19 o 
  -8   6   4     1816.67     1700.42     61.49 o 
  -7   6   4      260.44      293.99     26.31 o 
  -6   6   4       11.19       19.72     21.51 o 
  -5   6   4     4408.00     4495.27    134.75 o 
  -4   6   4      912.48      992.35     32.30 o 
  -3   6   4      444.49      487.77     25.71 o 
  -2   6   4     1239.62     1237.24     36.57 o 
  -1   6   4     5410.49     5548.42     93.25 o 
   0   6   4       37.88       57.17     20.85 o 
   1   6   4     3441.95     3599.65     81.09 o 
   2   6   4     1791.58     1845.71     39.50 o 
   3   6   4      657.64      660.60     34.18 o 
   4   6   4     2552.62     2526.85     57.92 o 
   5   6   4       96.81       96.04     26.15 o 
   6   6   4      885.89      848.71     43.56 o 
   7   6   4     1157.86     1190.22     50.97 o 
   8   6   4     3107.43     2765.83     75.29 o 
   9   6   4      236.99      324.24     38.16 o 
  10   6   4       70.86       98.76     34.62 o 
  11   6   4     2239.78     2506.75     80.95 o 
  12   6   4      441.89      474.94     47.58 o 
  13   6   4      105.48      130.69     43.13 o 
 -12   7   4        0.84      -14.89     43.77 o 
 -11   7   4        1.74       67.90     44.73 o 
 -10   7   4      955.78     1143.11     70.84 o 
  -9   7   4     1982.41     1803.93     80.14 o 
  -8   7   4      529.65      621.58     55.13 o 
  -7   7   4      382.75      431.39     46.94 o 
  -6   7   4     4198.24     3843.44    126.24 o 
  -5   7   4        1.07      -35.25     23.50 o 
  -4   7   4     2030.31     1908.27     61.49 o 
  -3   7   4       42.53       27.88     20.56 o 
  -2   7   4     1732.61     1673.37     45.26 o 
  -1   7   4     1503.13     1388.79     36.56 o 
   0   7   4     4386.16     4419.46     80.20 o 
   1   7   4      868.77     1008.02     40.70 o 
   2   7   4       18.57       -5.04     24.58 o 
   3   7   4     2919.84     2859.50     74.79 o 
   4   7   4     2232.22     2124.84     58.09 o 
   5   7   4      325.06      317.77     32.00 o 
   6   7   4       14.03      -17.84     26.66 o 
   7   7   4     3121.86     2805.67     80.03 o 
   8   7   4      173.43      228.32     37.62 o 
   9   7   4      168.72      169.45     39.08 o 
  10   7   4      255.63      287.11     44.57 o 
  11   7   4     2054.92     2030.91     78.76 o 
  -9   8   4      129.14      171.91     48.65 o 
  -8   8   4      771.55      851.78     72.55 o 
  -7   8   4     2650.89     2345.43     95.16 o 
  -6   8   4      490.08      373.24     50.36 o 
  -5   8   4      590.96      763.61     59.76 o 
  -4   8   4      424.49      324.70     45.79 o 
  -3   8   4     6614.95     6729.08    187.15 o 
  -2   8   4       41.20       61.86     26.66 o 
  -1   8   4     1781.02     2083.25     55.87 o 
   0   8   4     4589.68     4894.39     91.18 o 
   1   8   4      884.25      997.11     46.63 o 
   2   8   4     1617.06     1631.52     64.43 o 
   3   8   4      143.28      117.95     42.62 o 
   4   8   4     1721.87     1818.73     81.75 o 
   5   8   4        0.26      -18.17     40.97 o 
   6   8   4     3005.05     3017.88    105.62 o 
   7   8   4       32.66       92.51     47.19 o 
   8   8   4     1229.79     1310.33     82.31 o 
   9   8   4     1159.95     1080.44     76.44 o 
  -4   9   4       13.73       72.57     58.60 o 
  -3   9   4      128.45       84.56     57.60 o 
  -2   9   4       14.79      -21.81     63.54 o 
  -1   9   4      196.06       89.98     72.40 o 
   0   9   4       65.50       37.14     39.44 o 
   1   9   4        1.63       -6.06     32.91 o 
   2   9   4      106.27       83.51     83.24 o 
   3   9   4       28.16      -45.81     41.56 o 
   4   9   4       28.92       38.94     47.92 o 
 -18   1   5      230.27      313.09     58.39 o 
 -17   1   5     1493.75     1649.21    107.26 o 
 -16   1   5     1018.21     1011.96     84.61 o 
 -15   1   5     2953.69     2853.19     89.61 o 
 -14   1   5      250.86      293.62     35.01 o 
 -13   1   5      681.90      814.84     50.57 o 
 -12   1   5     3870.89     3859.36     79.54 o 
 -11   1   5     3449.60     3383.50     71.67 o 
 -10   1   5    12774.80    13023.31    182.85 o 
  -9   1   5      639.83     1049.49     44.48 o 
  -8   1   5     8862.67     9415.02    117.51 o 
  -7   1   5     2494.17     2549.67     51.29 o 
  -6   1   5    14714.40    14007.36    182.25 o 
  -5   1   5     1079.59      903.13     26.03 o 
  -4   1   5     6101.23     6276.34     86.88 o 
  -3   1   5    32967.63    32785.70    320.95 o 
  -2   1   5    45475.25    46672.27    452.66 o 
  -1   1   5      964.93     1005.97     24.89 o 
   0   1   5      501.77      548.10     16.02 o 
   1   1   5    32419.23    31721.77    324.51 o 
   2   1   5      608.69      504.45      9.98 o 
   3   1   5     5655.42     5485.18     78.64 o 
   4   1   5     4395.08     4394.83     59.85 o 
   5   1   5    19219.50    18944.31    239.34 o 
   6   1   5     2030.76     2008.52     42.39 o 
   7   1   5    10870.71    10582.60    145.55 o 
   8   1   5     5949.46     6185.25     86.52 o 
   9   1   5      774.00      828.24     29.74 o 
  10   1   5     7542.83     7619.99    105.82 o 
  11   1   5     1893.84     1866.57     45.21 o 
  12   1   5     1418.01     1517.75     50.54 o 
  13   1   5      756.99      836.54     52.24 o 
  14   1   5     6830.24     5968.72    165.97 o 
  15   1   5       65.78       84.06     47.63 o 
  16   1   5      541.44      462.32     74.74 o 
  17   1   5     1462.15     1263.29     91.92 o 
 -18   2   5      752.13      884.24    213.22 o 
 -17   2   5        0.18      131.47     45.55 o 
 -16   2   5     2169.97     1987.33     69.94 o 
 -15   2   5       13.80       22.46     30.86 o 
 -14   2   5      475.82      712.28     45.15 o 
 -13   2   5     2827.13     2926.00     65.56 o 
 -12   2   5     1999.36     2001.97     52.91 o 
 -11   2   5       12.07      224.69     27.58 o 
 -10   2   5     2572.87     2420.51     52.44 o 
  -9   2   5    10416.37    10457.00    151.55 o 
  -8   2   5      930.51      922.67     34.61 o 
  -7   2   5      966.79      991.68     33.44 o 
  -6   2   5     6107.32     6045.94     91.23 o 
  -5   2   5    19335.29    18738.26    191.81 o 
  -4   2   5      375.57      428.99     31.36 o 
  -3   2   5       50.83       32.99      7.84 o 
  -2   2   5     3568.44     3422.17     48.13 o 
  -1   2   5       21.68       14.15      8.88 o 
   0   2   5    14145.72    15302.82    155.61 o 
   1   2   5     3147.92     3486.21     43.93 o 
   2   2   5     3509.75     3663.81     55.46 o 
   4   2   5    18843.55    18940.71    215.37 o 
   5   2   5     1933.31     1983.26     35.27 o 
   6   2   5       24.52       38.41     10.54 o 
   7   2   5    15697.35    14374.81    172.57 o 
   8   2   5     7188.52     7693.70    104.58 o 
   9   2   5      449.16      521.16     31.90 o 
  10   2   5      925.18      959.66     46.94 o 
  11   2   5     6947.66     6589.58    115.10 o 
  12   2   5       11.16        8.51     24.67 o 
  13   2   5      230.76      330.67     39.07 o 
  14   2   5      253.00      262.20     47.09 o 
  15   2   5      689.37      785.26     73.75 o 
  16   2   5      442.10      622.35     71.14 o 
  17   2   5      658.88      607.14    102.70 o 
 -17   3   5      994.20     1119.74     79.11 o 
 -16   3   5      367.17      461.50     55.03 o 
 -15   3   5       16.74      125.51     34.41 o 
 -14   3   5     2900.11     2887.46     68.86 o 
 -13   3   5     3102.39     3348.53     72.10 o 
 -12   3   5      660.12      810.33     38.81 o 
 -11   3   5      652.36      941.66     38.35 o 
 -10   3   5     3032.76     3550.87    160.08 o 
  -9   3   5     1412.17     1521.51     38.44 o 
  -8   3   5     1836.56     2001.85     70.34 o 
  -7   3   5      136.40      208.16     28.83 o 
  -6   3   5      107.14      121.70     42.69 o 
  -5   3   5     5318.12     5290.03     64.98 o 
  -4   3   5     5400.84     4965.25     62.10 o 
  -3   3   5       26.91       45.35     10.60 o 
  -2   3   5      673.78      618.71     26.18 o 
  -1   3   5    25058.48    27223.69    301.08 o 
   0   3   5     9418.37     9802.39    135.42 o 
   1   3   5       80.97       99.78     12.42 o 
   2   3   5     1278.73     1137.00     31.50 o 
   3   3   5    26424.62    25836.70    451.25 o 
   4   3   5     1070.54     1225.91     32.01 o 
   5   3   5     2308.41     2262.99     39.82 o 
   6   3   5     2465.14     2413.54     43.08 o 
   7   3   5     3023.53     3534.91     58.15 o 
   8   3   5     1990.54     1913.99     60.36 o 
   9   3   5     3010.09     3202.17     71.79 o 
  10   3   5      766.74      888.82     72.50 o 
  11   3   5      107.48      161.60     29.45 o 
  12   3   5     3528.11     3456.70     74.73 o 
  13   3   5     1190.29     1312.04     56.44 o 
  14   3   5      414.58      326.73     38.86 o 
  15   3   5      951.23      906.09     65.64 o 
  16   3   5     1847.93     2036.81    167.19 o 
 -16   4   5     1692.47     1857.15     87.81 o 
 -15   4   5      350.03      340.90     42.89 o 
 -14   4   5     4529.29     4325.81    158.67 o 
 -13   4   5        3.06      -15.58     17.62 o 
 -12   4   5      458.70      388.18     37.41 o 
 -11   4   5    11498.65    11219.14    175.30 o 
 -10   4   5     4424.17     4349.28     80.62 o 
  -9   4   5     3181.49     3137.30     57.70 o 
  -8   4   5     1093.32     1123.78     42.82 o 
  -7   4   5    18720.50    18245.76    219.20 o 
  -6   4   5     1553.77     1585.55     33.12 o 
  -5   4   5     5198.26     4670.57     62.59 o 
  -4   4   5     6672.22     6411.02     79.77 o 
  -3   4   5    10909.43    10932.75    123.36 o 
  -1   4   5      701.50      706.71     25.50 o 
   0   4   5      132.84       19.96     13.76 o 
   1   4   5      117.15      175.77     16.80 o 
   2   4   5    34598.81    35863.10    334.12 o 
   3   4   5     1138.98     1026.90     25.86 o 
   4   4   5     8990.78     8839.31     94.04 o 
   5   4   5     8014.05     8286.31    108.17 o 
   6   4   5    14498.45    14092.74    198.06 o 
   7   4   5     1678.92     1686.20     50.75 o 
   8   4   5       43.14       97.13     24.92 o 
   9   4   5    12180.38    12494.68    188.45 o 
  10   4   5     1479.52     1428.30     71.73 o 
  11   4   5     3816.46     3701.54     87.59 o 
  12   4   5       10.28        1.88     29.98 o 
  13   4   5     3175.00     3072.79     76.42 o 
  14   4   5       47.41       54.14     32.87 o 
  15   4   5     1855.35     1735.76     72.22 o 
  16   4   5       20.67      -11.22     37.96 o 
 -15   5   5       26.57       93.21     46.21 o 
 -14   5   5      208.73      187.33     48.00 o 
 -13   5   5     1967.19     2049.57     86.21 o 
 -12   5   5      113.82      180.43     41.80 o 
 -11   5   5       29.15      123.59     27.72 o 
 -10   5   5      717.36      912.29     40.44 o 
  -9   5   5       82.26      135.42     27.70 o 
  -8   5   5      464.15      587.61     37.32 o 
  -7   5   5       45.42       54.43     25.27 o 
  -6   5   5       31.98       47.03     25.66 o 
  -5   5   5      294.70      273.49     19.96 o 
  -4   5   5      346.56      346.37     20.92 o 
  -3   5   5     1731.49     1928.67     40.82 o 
  -2   5   5     1958.30     2068.31     46.32 o 
  -1   5   5     2831.71     3223.76     75.88 o 
   0   5   5     2141.26     2065.91     55.36 o 
   1   5   5       23.26       23.70     13.36 o 
   2   5   5      849.40      756.96     30.18 o 
   3   5   5     4862.10     4945.94     65.25 o 
   4   5   5      103.95      147.34     22.48 o 
   5   5   5      355.90      387.67     30.10 o 
   6   5   5       50.85       55.64     23.77 o 
   7   5   5      736.34      906.82     42.75 o 
   8   5   5     1582.65     1498.76     54.64 o 
   9   5   5      181.80      338.12     35.76 o 
  10   5   5       11.86       82.39     31.31 o 
  11   5   5     2345.31     2583.72     76.86 o 
  12   5   5     1040.49     1155.40     57.78 o 
  13   5   5       13.88        0.46     42.20 o 
  14   5   5      531.56      554.94     53.76 o 
  15   5   5      998.61     1147.80     77.28 o 
 -14   6   5      599.98      532.65     62.84 o 
 -13   6   5     1276.37     1063.11    111.33 o 
 -12   6   5      539.25      654.26     58.12 o 
 -11   6   5      792.56      885.57     61.49 o 
 -10   6   5       34.80      -16.15     35.33 o 
  -9   6   5     3861.37     3508.63    101.54 o 
  -8   6   5      472.09      437.22     37.84 o 
  -7   6   5     3367.12     3311.75     68.34 o 
  -6   6   5     2227.38     2007.44     67.34 o 
  -5   6   5     4694.89     4607.28    108.92 o 
  -4   6   5      416.10      437.28     28.22 o 
  -3   6   5     2555.92     2687.85     51.59 o 
  -2   6   5     3083.85     3030.81     55.60 o 
  -1   6   5     5213.99     5566.62     87.35 o 
   0   6   5    14883.97    15876.92    217.75 o 
   1   6   5     1219.38     1211.55     35.80 o 
   2   6   5     5096.20     5202.67     77.77 o 
   3   6   5       20.26       -3.60     18.66 o 
   4   6   5     5180.33     5073.06    121.71 o 
   5   6   5       11.46       -2.14     21.81 o 
   6   6   5     1575.37     1753.94     57.50 o 
   7   6   5     4497.11     4640.82     97.55 o 
   8   6   5     3948.25     3728.98     88.12 o 
   9   6   5     2546.56     2190.49     90.84 o 
  10   6   5     1520.19     1662.75     65.59 o 
  11   6   5     2302.77     2246.65     76.28 o 
  12   6   5      355.72      401.26     47.30 o 
  13   6   5     2267.59     2229.56     81.02 o 
 -12   7   5     1246.66     1114.80     75.58 o 
 -11   7   5     1385.75     1351.21     76.87 o 
 -10   7   5      513.62      534.25     56.94 o 
  -9   7   5      345.93      423.23     51.27 o 
  -8   7   5     1887.57     1966.34    100.69 o 
  -7   7   5       62.39       52.37     37.64 o 
  -6   7   5     1662.37     1504.65     57.74 o 
  -5   7   5      377.46      390.65     54.14 o 
  -4   7   5     2318.76     2270.27     59.76 o 
  -3   7   5     2162.99     2087.98     46.77 o 
  -2   7   5     2857.26     2741.69     56.28 o 
  -1   7   5     2224.67     2446.11     62.82 o 
   0   7   5        9.19       15.64     26.80 o 
   1   7   5      939.42     1085.88     93.93 o 
   2   7   5      403.16      339.83     30.49 o 
   3   7   5      582.89      717.25     34.55 o 
   4   7   5      546.02      600.79     41.35 o 
   5   7   5     1922.01     1844.28     55.70 o 
   6   7   5     2437.05     2164.30     61.93 o 
   7   7   5      367.89      374.31     36.07 o 
   8   7   5     1267.34     1182.93     66.68 o 
   9   7   5      156.94      111.90     36.27 o 
  10   7   5      782.78      766.02     54.09 o 
  11   7   5       98.50       77.82     40.97 o 
  -9   8   5      122.76      180.93     49.20 o 
  -8   8   5        9.71      -16.12     41.51 o 
  -7   8   5       78.14      113.09     44.93 o 
  -6   8   5       36.50       91.91     44.55 o 
  -5   8   5      122.05      166.11     44.47 o 
  -4   8   5      442.39      365.76     62.87 o 
  -3   8   5      302.96      244.98     37.28 o 
  -2   8   5      402.70      336.95     32.32 o 
  -1   8   5      232.12      270.55     30.15 o 
   0   8   5       29.52       27.57     28.31 o 
   1   8   5     1386.96     1363.72     74.92 o 
   2   8   5      150.94       64.79     35.02 o 
   3   8   5        1.13      -11.54     38.76 o 
   4   8   5      224.54      179.08     49.29 o 
   5   8   5       20.72       15.10     54.69 o 
   6   8   5      698.80      587.51     59.06 o 
   7   8   5       88.56       95.09     58.96 o 
   8   8   5      314.37      340.76     70.91 o 
  -4   9   5     1683.87     1580.48    138.83 o 
  -3   9   5     1242.93     1340.62     95.67 o 
  -2   9   5     1566.15     1754.29    105.34 o 
  -1   9   5     2417.24     2313.47    135.74 o 
   0   9   5     1073.03      954.52     45.91 o 
   1   9   5     3245.63     3098.95     81.12 o 
   2   9   5       11.14       29.58     42.69 o 
   3   9   5     1659.64     1522.43    135.20 o 
   4   9   5      105.92      124.38     48.94 o 
 -18   0   6     2099.00     2235.15    155.55 o 
 -17   0   6       27.83      -34.03     64.29 o 
 -16   0   6       55.71      163.11     71.55 o 
 -15   0   6     7254.07     6720.78    251.68 o 
 -14   0   6     2646.66     2832.65    147.68 o 
 -13   0   6      880.60      921.93     91.95 o 
 -12   0   6     2015.08     1585.52     73.30 o 
 -11   0   6    26898.64    26584.22    412.58 o 
 -10   0   6       66.18       30.59     28.48 o 
  -9   0   6     3136.16     3017.48     88.45 o 
  -8   0   6     8438.16     8563.79    218.44 o 
  -7   0   6     9983.97     9255.96    183.38 o 
  -6   0   6     6616.44     6936.43    140.70 o 
  -5   0   6     8262.85     7740.85    248.05 o 
  -4   0   6    21530.64    20869.19    414.14 o 
  -3   0   6     7483.86     7780.06    117.42 o 
  -2   0   6    72041.48    72335.14    984.77 o 
  -1   0   6     1587.87     1348.92     29.00 o 
   0   0   6     1849.92     2007.30     46.46 o 
   1   0   6    33489.79    35640.80    490.54 o 
   2   0   6    60017.34    61593.81   1138.22 o 
   3   0   6      248.49      322.03     17.27 o 
   4   0   6      695.05      888.27     64.98 o 
   5   0   6    42077.63    42047.92    721.92 o 
   6   0   6     6080.46     6179.32    106.72 o 
   7   0   6     3289.78     3135.90     67.33 o 
   8   0   6        8.24       -7.10     20.26 o 
   9   0   6     8865.15     8193.42    141.41 o 
  10   0   6     1229.94     1279.18     48.01 o 
  11   0   6     9314.90     9113.99    159.12 o 
  12   0   6      921.64      945.80     45.99 o 
  13   0   6        5.59       18.81     53.24 o 
  14   0   6     8900.16     7067.40    260.44 o 
  15   0   6     6354.87     5462.39    227.60 o 
  16   0   6       12.23      -32.34     61.40 o 
  17   0   6      234.77      308.40     90.16 o 
 -18   1   6      418.08      485.55     58.81 o 
 -17   1   6     1820.64     1827.10     81.39 o 
 -16   1   6       33.50      145.52     42.30 o 
 -15   1   6        5.35       37.11     35.87 o 
 -14   1   6     1516.24     1410.05     56.26 o 
 -13   1   6       13.11       58.83     27.02 o 
 -12   1   6      728.51      676.48     33.19 o 
 -11   1   6     1099.17     1200.74     39.78 o 
  -9   1   6     5427.89     5337.58     76.95 o 
  -8   1   6    11775.45    11057.09    154.45 o 
  -7   1   6      903.78      868.87     68.57 o 
  -6   1   6     3038.15     3297.91     51.43 o 
  -5   1   6     8111.88     7317.71    112.98 o 
  -4   1   6    11608.69    11596.16    122.08 o 
  -3   1   6    15189.85    15598.13    146.21 o 
  -2   1   6      825.03      885.30     29.17 o 
  -1   1   6    25809.18    25826.91    312.58 o 
   0   1   6       22.66       81.75      6.87 o 
   1   1   6     7760.86     8340.84     88.29 o 
   2   1   6      103.76       92.05      6.62 o 
   3   1   6        1.92       -3.42      7.37 o 
   4   1   6     2878.97     2211.36     37.77 o 
   5   1   6    12623.15    13371.95    175.37 o 
   6   1   6      189.62      247.32     25.66 o 
   7   1   6     4395.62     4374.88     73.65 o 
   8   1   6    14064.29    13059.50    177.78 o 
   9   1   6     2682.56     3190.39     72.96 o 
  10   1   6     2051.17     1928.42     54.97 o 
  11   1   6     5712.21     5648.27    103.82 o 
  12   1   6     4307.83     4188.62     85.65 o 
  13   1   6     1021.74     1031.74     46.43 o 
  14   1   6       14.10       62.22     48.46 o 
  15   1   6      824.82      957.11     76.81 o 
  16   1   6       15.33       65.93     48.80 o 
  17   1   6      287.79      246.05     59.46 o 
 -18   2   6      346.62      204.03     63.38 o 
 -17   2   6      936.69      853.18     56.00 o 
 -16   2   6     1578.56     1646.58     65.80 o 
 -15   2   6      105.23      125.71     34.75 o 
 -14   2   6       12.59       38.10     29.47 o 
 -13   2   6     5780.68     5391.27     93.20 o 
 -12   2   6      586.58      451.05     30.53 o 
 -11   2   6     2376.18     2327.37     53.71 o 
 -10   2   6      709.16     1041.66     76.72 o 
  -9   2   6     9369.32     9504.51    140.78 o 
  -8   2   6       10.40       54.42     20.05 o 
  -7   2   6      873.92     1000.70     42.07 o 
  -6   2   6     8014.54     7990.57     99.05 o 
  -5   2   6     1831.52     1683.23     29.45 o 
  -4   2   6    24212.04    24922.57    250.02 o 
  -3   2   6     6851.15     7374.56     82.85 o 
  -2   2   6     5323.49     5188.49     67.62 o 
  -1   2   6       57.78       64.16      7.01 o 
   0   2   6    12776.72    12120.00    125.63 o 
   1   2   6     2630.20     3382.45     43.45 o 
   2   2   6     2700.76     2773.16     39.32 o 
   3   2   6    15351.61    14828.14    322.63 o 
   4   2   6    13108.33    12796.86    151.85 o 
   5   2   6     2762.10     2573.34     38.69 o 
   6   2   6     1291.64     1030.99     29.87 o 
   7   2   6    10463.26    10203.99    130.07 o 
   8   2   6     1081.40     1251.69     35.56 o 
   9   2   6    10389.20    10173.98    148.00 o 
  10   2   6       23.34       42.03     24.79 o 
  11   2   6     1974.72     2021.89     67.08 o 
  12   2   6      768.56      790.53     42.81 o 
  13   2   6     2562.09     2612.34    123.86 o 
  14   2   6       11.70       24.14     29.02 o 
  15   2   6       29.45       11.35     44.92 o 
  16   2   6     3360.74     3666.73    137.57 o 
  17   2   6     1075.75     1300.05    266.01 o 
 -17   3   6     1199.61     1490.77    144.00 o 
 -16   3   6     1425.22     1419.65     64.66 o 
 -15   3   6     1397.33     1437.82     65.26 o 
 -14   3   6      714.06      719.92     40.16 o 
 -13   3   6      380.91      551.13     36.23 o 
 -12   3   6     1788.00     2078.84     55.29 o 
 -11   3   6      150.44      138.49     23.63 o 
 -10   3   6    12902.79    12648.66    164.12 o 
  -9   3   6      377.15      551.20     31.36 o 
  -8   3   6     3398.42     3195.93     65.26 o 
  -7   3   6    11966.24    11745.42    163.10 o 
  -6   3   6    10321.74    10756.42    131.79 o 
  -5   3   6     1910.60     1743.17     40.33 o 
  -4   3   6      104.20      167.50     16.56 o 
  -3   3   6    20492.31    20952.70    215.68 o 
  -2   3   6     3008.31     3210.67     51.18 o 
  -1   3   6     2172.39     2192.15     34.92 o 
   0   3   6     4625.54     5206.71     83.44 o 
   1   3   6    10504.15    10447.59    114.42 o 
   2   3   6     6111.07     6594.46     71.72 o 
   3   3   6    15030.44    15674.40    182.77 o 
   4   3   6     2266.95     2205.82     49.17 o 
   5   3   6     2594.99     2657.81     50.13 o 
   6   3   6     7043.34     7123.62    123.66 o 
   7   3   6     1271.98     1283.82     37.71 o 
   8   3   6     2172.05     2036.97     46.23 o 
   9   3   6     2224.07     2260.16     60.57 o 
  10   3   6    12469.79    12672.38    189.44 o 
  11   3   6        4.28       -2.01     24.73 o 
  12   3   6     1225.67     1270.65     54.30 o 
  13   3   6     2492.78     2462.33     73.22 o 
  14   3   6     1279.93     1293.56     97.47 o 
  15   3   6      685.63      608.08     47.95 o 
  16   3   6       22.81      -20.44     51.11 o 
 -16   4   6      170.22      100.11     59.29 o 
 -15   4   6      134.85      195.94     39.44 o 
 -14   4   6        1.74       98.95     33.20 o 
 -13   4   6       29.32       74.06     28.27 o 
 -12   4   6      233.96      110.99     27.87 o 
 -11   4   6      152.66      665.82    112.30 o 
 -10   4   6      184.02      291.22     27.52 o 
  -9   4   6      142.42      308.29     41.57 o 
  -8   4   6        0.98       11.51     22.91 o 
  -7   4   6      404.74      556.55     44.71 o 
  -6   4   6      256.21      234.38     20.21 o 
  -5   4   6      136.59      130.49     14.63 o 
  -4   4   6       27.55       37.53     13.77 o 
  -3   4   6      401.20      486.74     22.73 o 
  -2   4   6     1565.87     1896.66     45.54 o 
  -1   4   6     1447.79     1885.08     35.65 o 
   0   4   6      130.90       78.75     12.45 o 
   1   4   6      282.07      384.61     17.78 o 
   2   4   6      926.79      949.56     23.60 o 
   3   4   6       73.43      101.10     13.27 o 
   4   4   6      149.46       66.88     18.64 o 
   5   4   6      106.34      183.81     20.58 o 
   6   4   6      276.04      407.53     30.16 o 
   7   4   6        7.51       17.79     20.53 o 
   8   4   6       94.75       80.45     23.98 o 
   9   4   6       53.94      152.84     39.29 o 
  10   4   6      886.31      930.54     46.30 o 
  11   4   6      178.70      245.68     47.05 o 
  12   4   6      147.43      160.63     34.56 o 
  13   4   6      437.59      552.63     44.44 o 
  14   4   6      132.10      142.08     38.53 o 
  15   4   6      302.14      373.19     46.28 o 
  16   4   6        4.25       17.15     39.20 o 
 -15   5   6      661.91      649.17     74.27 o 
 -14   5   6     1220.06     1315.61     74.97 o 
 -13   5   6      497.80      601.98     57.21 o 
 -12   5   6     2497.34     2131.92     83.13 o 
 -11   5   6      554.51      645.48     53.48 o 
 -10   5   6     4154.59     3864.48    104.58 o 
  -9   5   6       45.82       42.40     26.69 o 
  -8   5   6     3145.49     2904.46     68.20 o 
  -7   5   6     4641.23     4653.44     88.38 o 
  -6   5   6     7517.29     7080.02    115.78 o 
  -5   5   6     4009.05     4056.80     70.47 o 
  -4   5   6     1079.73     1106.93     32.59 o 
  -3   5   6    11668.64    11448.58    133.30 o 
  -2   5   6      418.26      576.41     31.69 o 
  -1   5   6     8737.53     8725.50    181.99 o 
   0   5   6     1698.82     1579.15     39.92 o 
   1   5   6    11675.05    11836.65    124.98 o 
   2   5   6     1196.05     1003.35     27.28 o 
   3   5   6     8204.42     8337.57    105.48 o 
   4   5   6     2276.66     2227.36     60.89 o 
   5   5   6     2485.90     2385.27     53.91 o 
   6   5   6     5110.67     4493.92     87.77 o 
   7   5   6     2148.18     2049.55     64.15 o 
   8   5   6     4032.49     3603.42     82.31 o 
   9   5   6      424.68      485.58     39.72 o 
  10   5   6     6021.20     5666.85    137.32 o 
  11   5   6        9.59       34.79     31.81 o 
  12   5   6     1461.85     1367.95     62.78 o 
  13   5   6     1077.08     1017.24     57.79 o 
  14   5   6     1704.28     1755.85     89.29 o 
 -14   6   6       14.71        0.54     46.86 o 
 -13   6   6     1190.12     1300.06     76.26 o 
 -12   6   6      986.89     1205.53     72.02 o 
 -11   6   6      424.35      452.18     52.25 o 
 -10   6   6       42.80       38.97     43.24 o 
  -9   6   6     2488.99     2415.22    105.43 o 
  -8   6   6        1.16        3.13     19.60 o 
  -7   6   6      757.71      775.99     37.39 o 
  -6   6   6      356.45      356.72     32.65 o 
  -5   6   6      321.75      344.55     31.47 o 
  -4   6   6     2026.18     2145.31     46.78 o 
  -3   6   6      315.17      446.65     34.97 o 
  -2   6   6      416.20      549.95     29.10 o 
  -1   6   6      691.58      663.95     30.92 o 
   0   6   6      871.09      900.68     30.73 o 
   1   6   6     1483.64     1403.01     50.42 o 
   2   6   6      262.97      291.54     41.48 o 
   3   6   6     3055.64     3241.57     59.67 o 
   4   6   6     2923.91     2577.17     53.94 o 
   5   6   6      276.06      283.61     32.43 o 
   6   6   6      239.18      245.43     31.40 o 
   7   6   6     1296.61     1573.18     57.42 o 
   8   6   6      537.73      655.50     43.58 o 
   9   6   6     1269.79     1533.98     62.14 o 
  10   6   6      689.85      811.63     63.23 o 
  11   6   6      493.27      506.39     47.40 o 
  12   6   6     1296.76     1255.69     63.39 o 
  13   6   6      195.19      218.89     57.53 o 
 -12   7   6      828.10      879.77     70.81 o 
 -11   7   6        1.07        8.80     75.82 o 
 -10   7   6      140.88      156.14     45.51 o 
  -9   7   6      474.87      409.55     51.82 o 
  -8   7   6     1122.94     1190.94     67.49 o 
  -7   7   6        9.64       -4.05     36.34 o 
  -6   7   6       49.94       64.95     26.61 o 
  -5   7   6     2088.71     1817.24     54.55 o 
  -4   7   6     2107.64     1862.43     59.93 o 
  -3   7   6      510.30      569.15     39.44 o 
  -2   7   6       71.53       73.88     24.66 o 
  -1   7   6     2988.82     3206.99     68.87 o 
   0   7   6       11.94       -9.04     27.15 o 
   1   7   6      683.45      756.00     60.49 o 
   2   7   6     1102.45     1180.19     52.32 o 
   3   7   6      929.35      825.51     68.79 o 
   4   7   6     1007.50      940.79     88.75 o 
   5   7   6     1692.21     1561.04     60.27 o 
   6   7   6      481.43      506.69     37.69 o 
   7   7   6      140.66       88.20     30.40 o 
   8   7   6     2551.35     2803.51     72.92 o 
   9   7   6      482.91      469.22     45.40 o 
  10   7   6      304.52      253.88     42.78 o 
  11   7   6       18.62       40.54     39.51 o 
  -9   8   6      784.73      769.87     68.47 o 
  -8   8   6       86.80      -21.99     44.23 o 
  -7   8   6     2192.24     2136.13     90.53 o 
  -6   8   6     1674.04     1562.59     78.90 o 
  -5   8   6      858.85      897.76     62.17 o 
  -4   8   6     1607.19     1520.08     72.74 o 
  -3   8   6      429.06      419.93     41.77 o 
  -2   8   6     4716.36     4391.03     91.06 o 
  -1   8   6      807.34      675.29     37.25 o 
   0   8   6     4518.82     4720.40    106.35 o 
   1   8   6      851.17      780.54     81.01 o 
   2   8   6     2909.94     2648.59     79.96 o 
   3   8   6      365.46      361.62     49.62 o 
   4   8   6      118.75      177.96     49.56 o 
   5   8   6     3193.13     3029.26    105.50 o 
   6   8   6      905.62      797.32     67.59 o 
   7   8   6     1995.54     1744.15     88.45 o 
   8   8   6       65.05       65.78     50.01 o 
  -4   9   6      272.63      127.93     61.22 o 
  -3   9   6      324.97       91.94     58.76 o 
  -2   9   6        6.43        4.72     57.12 o 
  -1   9   6      293.42      347.67     53.76 o 
   0   9   6        0.17      -33.78     29.51 o 
   1   9   6      185.14       97.18     34.76 o 
   2   9   6       19.54        7.45     89.35 o 
   3   9   6      164.19       89.59     47.67 o 
 -18   1   7      658.36      868.96     77.32 o 
 -17   1   7      834.11      868.80     63.72 o 
 -16   1   7     1578.22     1583.82     73.88 o 
 -15   1   7      213.65      253.51     37.41 o 
 -14   1   7     5134.31     4995.82    102.23 o 
 -13   1   7       98.52      115.79     29.47 o 
 -12   1   7     1591.68     1557.46     45.99 o 
 -11   1   7     3673.13     3707.75     68.17 o 
 -10   1   7    17782.31    17025.53    231.00 o 
  -9   1   7     2348.41     2656.43     58.49 o 
  -8   1   7      339.40      336.53     27.00 o 
  -7   1   7    22622.14    21833.32    247.18 o 
  -6   1   7      248.25      187.61     19.16 o 
  -5   1   7    10231.90     9678.19    115.69 o 
  -4   1   7     4392.66     4485.16     54.56 o 
  -3   1   7    23737.02    23960.33    220.41 o 
  -2   1   7     1461.89     1400.97     43.32 o 
  -1   1   7    18959.40    19433.06    194.86 o 
   0   1   7     9053.93     9100.11    106.13 o 
   1   1   7     4522.31     4800.57     50.72 o 
   2   1   7    23031.41    23359.05    215.27 o 
   3   1   7     8422.93     8003.76     96.73 o 
   4   1   7     5086.93     4867.04     66.68 o 
   5   1   7      219.92      251.23     18.70 o 
   6   1   7    27283.69    26677.41    334.01 o 
   7   1   7       39.33       79.29     16.99 o 
   8   1   7     4819.58     4875.59     82.82 o 
   9   1   7     4948.79     4751.82     75.17 o 
  10   1   7     7853.24     7586.45    107.25 o 
  11   1   7     1737.65     1753.50     45.57 o 
  12   1   7      430.48      474.68     34.56 o 
  13   1   7     3034.62     2861.22     72.07 o 
  14   1   7      186.29      266.30     52.25 o 
  15   1   7     3054.18     2785.74    114.76 o 
  16   1   7        5.31       36.14     56.18 o 
  17   1   7     1043.82      996.91     90.96 o 
 -17   2   7     2335.78     2450.03     80.57 o 
 -16   2   7     1724.52     1945.73     69.67 o 
 -15   2   7      450.33      490.88     64.05 o 
 -14   2   7      297.47      356.75     37.84 o 
 -13   2   7     3317.04     3183.38     68.60 o 
 -12   2   7      161.20      114.50     24.00 o 
 -11   2   7     2373.74     2386.24     54.63 o 
 -10   2   7     6637.66     6408.89    107.77 o 
  -9   2   7      737.59      707.28     32.69 o 
  -8   2   7    12413.22    12229.84    169.56 o 
  -7   2   7     3067.26     2946.81     47.26 o 
  -6   2   7      262.61      258.44     23.81 o 
  -5   2   7      503.76      503.56     17.43 o 
  -4   2   7    25278.90    24572.81    247.45 o 
  -3   2   7       25.55       32.38      7.67 o 
  -2   2   7       51.68       43.02     11.97 o 
  -1   2   7    23779.71    24456.98    270.19 o 
   0   2   7    21701.17    21001.79    230.20 o 
   1   2   7      587.48      513.67     15.26 o 
   2   2   7      279.42      231.52     13.13 o 
   3   2   7    13292.28    12827.31    137.61 o 
   4   2   7     5232.64     5337.87    105.99 o 
   5   2   7     5172.78     4845.39    103.59 o 
   6   2   7      103.25       80.22     14.76 o 
   7   2   7     1865.36     1929.33     47.21 o 
   8   2   7     6027.34     6465.88    103.19 o 
   9   2   7     4793.00     4135.44     77.14 o 
  10   2   7     1205.58     1234.68     43.07 o 
  11   2   7       36.31       66.79     25.13 o 
  12   2   7     9159.80     8971.64    147.92 o 
  13   2   7     1154.29     1173.24     51.72 o 
  14   2   7        4.77       10.29     29.62 o 
  15   2   7      771.84      922.69     91.41 o 
  16   2   7     1377.29     1532.33     98.82 o 
  17   2   7        7.19      -29.97     50.35 o 
 -17   3   7      308.92      429.68     56.35 o 
 -16   3   7      765.33      808.12     53.66 o 
 -15   3   7      133.87      133.13     35.75 o 
 -14   3   7       17.38       41.65     27.15 o 
 -13   3   7     2741.67     2526.80     62.68 o 
 -12   3   7     5963.18     5748.52     96.85 o 
 -11   3   7       41.68       68.80     24.81 o 
 -10   3   7      805.67     1275.90     46.36 o 
  -9   3   7     2670.68     2891.92     64.03 o 
  -8   3   7     2686.73     2635.20     58.49 o 
  -7   3   7       16.24       59.97     18.28 o 
  -6   3   7      391.53      367.06     18.71 o 
  -5   3   7    12034.75    12403.32    134.90 o 
  -4   3   7        1.09        7.08     10.64 o 
  -3   3   7    11296.35    11847.25    142.05 o 
  -2   3   7     1128.68     1221.77     39.04 o 
  -1   3   7       25.40       26.84      9.70 o 
   0   3   7     3883.97     3616.44     47.74 o 
   1   3   7     6163.32     5804.14     70.31 o 
   2   3   7       62.34      132.33     10.83 o 
   3   3   7     2852.60     3109.29     47.39 o 
   4   3   7    19758.69    19034.32    248.07 o 
   5   3   7     5611.64     5954.13     86.04 o 
   6   3   7       85.35      116.29     26.19 o 
   7   3   7     1077.06     1024.15     39.22 o 
   8   3   7     7956.15     7316.54    104.35 o 
   9   3   7      389.54      323.99     29.89 o 
  10   3   7      164.73      192.88     28.80 o 
  11   3   7      344.92      495.99     43.77 o 
  12   3   7      166.99      267.46     66.07 o 
  13   3   7     1838.34     1796.89     64.88 o 
  14   3   7      362.57      295.20     39.80 o 
  15   3   7      192.00      249.77     40.52 o 
  16   3   7      240.32      353.22     68.02 o 
 -16   4   7      101.26      167.23     61.37 o 
 -15   4   7     2793.17     2766.25    113.41 o 
 -14   4   7      422.16      471.58     44.31 o 
 -13   4   7      836.06      816.53     42.41 o 
 -12   4   7     1111.86     1141.53     51.54 o 
 -11   4   7     6082.45     5836.76     97.41 o 
 -10   4   7     1371.62     1295.72     43.60 o 
  -9   4   7     3720.58     3451.80     72.88 o 
  -8   4   7     2534.43     2608.88     60.89 o 
  -7   4   7      125.65       66.03     22.38 o 
  -6   4   7    21532.76    20992.46    220.44 o 
  -5   4   7     4415.93     4444.82     62.06 o 
  -4   4   7     5138.01     5187.56     72.56 o 
  -3   4   7     8382.78     8383.68    100.76 o 
  -2   4   7    14960.57    14898.95    200.03 o 
  -1   4   7      581.53      622.89     34.88 o 
   0   4   7       55.45       60.48     12.12 o 
   1   4   7    22124.45    23480.35    243.27 o 
   2   4   7    14668.05    16038.20    159.23 o 
   3   4   7     8834.62     8731.78     95.63 o 
   4   4   7      161.88      169.51     17.43 o 
   5   4   7     5917.91     5239.48    132.26 o 
   6   4   7      606.79      698.58     34.28 o 
   7   4   7     7451.59     7167.19    119.51 o 
   8   4   7       49.37       79.73     29.73 o 
   9   4   7     4535.19     4512.65    120.60 o 
  10   4   7     7383.96     6886.53    124.76 o 
  11   4   7     7736.21     7082.00    221.48 o 
  12   4   7       65.69       81.12     32.05 o 
  13   4   7      355.98      480.65     50.71 o 
  14   4   7     4957.80     4824.16    111.69 o 
  15   4   7      911.61      956.92     58.99 o 
 -15   5   7      171.51      123.39     48.49 o 
 -14   5   7       18.08       46.70     43.04 o 
 -13   5   7      309.04      212.03     45.69 o 
 -12   5   7     1271.35     1275.12     56.52 o 
 -11   5   7      592.05      726.01     45.64 o 
 -10   5   7       26.53       55.02     28.61 o 
  -9   5   7     1401.79     1400.02    124.95 o 
  -8   5   7     1905.53     1718.80     54.53 o 
  -7   5   7       34.95       83.92     24.80 o 
  -6   5   7       57.67       45.19     22.98 o 
  -5   5   7     1238.77     1295.84     35.55 o 
  -4   5   7       28.01       -7.17     15.81 o 
  -3   5   7      425.41      461.23     26.66 o 
  -2   5   7      368.82      369.48     20.94 o 
  -1   5   7      601.29      641.09     27.41 o 
   0   5   7      639.01      677.02     28.17 o 
   1   5   7      995.69      969.53     27.16 o 
   2   5   7     1041.73     1102.90     28.28 o 
   3   5   7     1715.32     1873.28     42.30 o 
   4   5   7     4093.84     4141.40     66.95 o 
   5   5   7     1888.65     2018.06     52.91 o 
   6   5   7      371.15      534.18     45.72 o 
   7   5   7     1002.02     1018.59     44.05 o 
   8   5   7      374.08      361.85     34.43 o 
   9   5   7       24.16       72.16     29.74 o 
  10   5   7       93.33      161.06     32.92 o 
  11   5   7     1040.56     1097.73     55.12 o 
  12   5   7      345.73      309.31     41.18 o 
  13   5   7     1194.57     1177.73     62.15 o 
  14   5   7        9.81      -35.07     42.21 o 
 -14   6   7       73.92       -3.73     47.34 o 
 -13   6   7     1239.33     1170.73     74.53 o 
 -12   6   7      550.84      505.95     62.63 o 
 -11   6   7       33.92       40.37     39.93 o 
 -10   6   7     1012.94      985.35     62.06 o 
  -9   6   7      492.52      521.58     48.11 o 
  -8   6   7     2550.19     2249.26     81.39 o 
  -7   6   7     1330.34     1257.60     53.23 o 
  -6   6   7     2373.52     2173.95     61.81 o 
  -5   6   7      373.41      303.84     31.60 o 
  -4   6   7     4154.35     3983.90     66.15 o 
  -3   6   7      678.56      647.55     29.62 o 
  -2   6   7     2945.48     2803.74     59.42 o 
  -1   6   7      921.28      894.75     43.26 o 
   0   6   7     4678.15     4515.71     77.21 o 
   1   6   7      843.52      837.79     34.69 o 
   2   6   7     1069.05      900.50     32.98 o 
   3   6   7     3626.18     3524.31     62.74 o 
   4   6   7      557.09      502.29     29.32 o 
   5   6   7     4253.18     4191.44     79.08 o 
   6   6   7      336.21      292.90     41.58 o 
   7   6   7      911.75      829.70     44.60 o 
   8   6   7     1261.29     1242.52     65.18 o 
   9   6   7     2000.48     2158.36     70.19 o 
  10   6   7        7.49      -15.20     32.33 o 
  11   6   7      221.71      233.09     41.23 o 
  12   6   7     1298.44     1157.35     62.37 o 
  13   6   7     2080.08     2234.12     81.87 o 
 -12   7   7      836.16      892.84     70.48 o 
 -11   7   7      246.91      138.87     50.28 o 
 -10   7   7      622.60      617.95     76.86 o 
  -9   7   7      190.09      293.03     76.64 o 
  -8   7   7      638.60      482.79     52.77 o 
  -7   7   7     2671.22     2456.39     65.26 o 
  -6   7   7      105.39       74.50     28.46 o 
  -5   7   7     2237.00     2247.18     66.75 o 
  -4   7   7        6.95       10.26     27.70 o 
  -3   7   7     2613.79     2566.71     60.35 o 
  -2   7   7     1016.42      960.08     40.91 o 
  -1   7   7     5151.40     4931.22    117.50 o 
   0   7   7     1366.58     1401.57     55.07 o 
   1   7   7      430.79      405.95     37.68 o 
   2   7   7     2671.08     2650.65     74.56 o 
   3   7   7      241.33      229.25     36.33 o 
   4   7   7     1283.18     1387.45     72.42 o 
   5   7   7      341.96      293.05     45.87 o 
   6   7   7     3083.18     3328.56    107.08 o 
   7   7   7       27.13       48.37     41.24 o 
   8   7   7     2826.68     2901.44    104.95 o 
   9   7   7      718.03      676.53     52.61 o 
  10   7   7      304.76      233.22     42.90 o 
  11   7   7      804.95      897.63     60.19 o 
  -9   8   7        0.36       15.36     43.54 o 
  -8   8   7      335.66      336.68     54.56 o 
  -7   8   7      101.62       83.75     45.90 o 
  -6   8   7      476.10      382.91     52.79 o 
  -5   8   7       49.71       96.37     42.87 o 
  -4   8   7      368.42      420.17     42.17 o 
  -3   8   7        0.95      -41.85     30.92 o 
  -2   8   7      575.13      619.61     60.50 o 
  -1   8   7       64.06       61.42     29.62 o 
   0   8   7      539.01      498.38     43.71 o 
   1   8   7     2970.72     2568.30     78.36 o 
   2   8   7      337.07      371.97     41.95 o 
   3   8   7      132.88       49.78     42.44 o 
   4   8   7      140.50      186.25     47.44 o 
   5   8   7      453.10      424.21     56.38 o 
   6   8   7       39.85      -16.75     45.30 o 
   7   8   7      487.05      443.63     61.76 o 
   8   8   7      460.28      432.56     60.68 o 
  -3   9   7     1921.83     1643.29    104.14 o 
  -2   9   7       28.24       87.36     57.48 o 
  -1   9   7     1447.53     1604.22     73.82 o 
   0   9   7      217.55      203.84     34.53 o 
   1   9   7      282.00      370.16     45.74 o 
   2   9   7     1561.28     1785.49     85.86 o 
   3   9   7      142.77       90.89     48.75 o 
 -18   0   8      410.89      488.77     72.30 o 
 -17   0   8      501.12      550.82     90.16 o 
 -16   0   8      401.81      335.47     81.21 o 
 -15   0   8     1396.76     1538.93    118.13 o 
 -14   0   8     1250.56     1465.59    110.26 o 
 -13   0   8     6997.85     5965.96    154.98 o 
 -12   0   8     2161.37     2001.55    111.76 o 
 -11   0   8     3220.28     3085.74     74.06 o 
 -10   0   8    40048.11    39006.11    687.50 o 
  -9   0   8     8428.69     7596.49    164.76 o 
  -8   0   8     1686.17     1721.65     61.60 o 
  -7   0   8    18977.95    17760.79    322.71 o 
  -6   0   8    34714.67    31966.02    551.87 o 
  -5   0   8       37.01       88.79     17.45 o 
  -4   0   8    21437.26    22121.46    312.86 o 
  -3   0   8    74477.59    76130.44   1032.84 o 
  -2   0   8    15851.36    15896.55    196.94 o 
  -1   0   8    10963.39    11691.65    210.83 o 
   0   0   8      666.95      534.87     54.44 o 
   1   0   8     6491.76     5544.53     88.85 o 
   2   0   8     4586.29     4790.02     79.35 o 
   3   0   8    48620.46    48214.89    663.80 o 
   4   0   8     1270.75     1132.98     41.10 o 
   5   0   8     3082.20     2603.86    101.06 o 
   6   0   8    21449.92    21477.70    569.04 o 
   7   0   8    34500.54    32867.67    473.12 o 
   8   0   8       27.06       34.03     19.82 o 
   9   0   8     1758.11     1906.29     56.87 o 
  10   0   8    20063.71    18550.43    287.57 o 
  11   0   8     4994.56     4952.21    104.41 o 
  12   0   8     4168.42     3888.62     91.92 o 
  13   0   8     1954.65     1669.10    122.01 o 
  14   0   8     3609.90     3255.60    167.79 o 
  15   0   8      818.81      965.12    109.77 o 
  16   0   8     1926.64     1808.62    139.82 o 
  17   0   8      113.66      127.48     79.91 o 
 -18   1   8      115.60       74.85     46.99 o 
 -17   1   8       27.51       35.14     41.82 o 
 -16   1   8     2373.53     2223.77     84.20 o 
 -15   1   8      342.30      433.94     41.10 o 
 -14   1   8      186.57      265.73     34.30 o 
 -13   1   8     4106.84     4177.90     89.30 o 
 -12   1   8      181.26      295.22     32.86 o 
 -11   1   8      422.59      484.82     32.97 o 
  -9   1   8     5119.60     4819.47     84.85 o 
  -8   1   8       10.77       11.89     13.85 o 
  -7   1   8     4514.22     4414.52     66.12 o 
  -6   1   8      389.24      604.82     40.28 o 
  -5   1   8     5252.78     6031.55     77.83 o 
  -4   1   8     7170.54     7179.08     80.59 o 
  -3   1   8     7041.87     6434.05     71.44 o 
  -2   1   8     1946.16     1811.94     25.62 o 
  -1   1   8     4294.66     4112.43     55.40 o 
   0   1   8    21407.55    20635.35    248.86 o 
   1   1   8     6770.84     7234.21     79.99 o 
   2   1   8      122.97      131.31      8.51 o 
   3   1   8     1239.01      917.45     19.30 o 
   4   1   8    14636.40    15363.34    160.73 o 
   5   1   8     2808.25     2607.15     45.67 o 
   6   1   8     2006.72     2149.51     47.72 o 
   7   1   8     2672.93     2109.49     49.10 o 
   8   1   8      200.72       65.03     18.13 o 
   9   1   8     5749.95     5517.10     84.51 o 
  10   1   8     1766.17     1820.02     45.94 o 
  11   1   8       22.03       24.37     19.56 o 
  12   1   8     3145.38     2733.40     68.67 o 
  13   1   8     3751.20     4120.34     89.20 o 
  14   1   8      679.05      659.46     66.45 o 
  15   1   8      884.81      770.63     74.36 o 
  16   1   8     1970.91     1820.43    100.16 o 
  17   1   8      846.96      841.76     82.10 o 
 -17   2   8     1299.42     1387.08     65.81 o 
 -16   2   8      232.05      281.15     40.89 o 
 -15   2   8      902.32      860.60     73.59 o 
 -14   2   8     1356.30     1426.29     62.45 o 
 -13   2   8       67.56      107.06     25.72 o 
 -12   2   8     7135.68     7013.85    108.21 o 
 -11   2   8     2492.45     2581.38     64.41 o 
 -10   2   8        4.25       59.66     20.96 o 
  -9   2   8     1892.22     1721.00     47.44 o 
  -8   2   8    12064.87    11976.76    144.89 o 
  -7   2   8     1065.48     1005.20     26.50 o 
  -6   2   8      777.69      835.44     24.01 o 
  -5   2   8    14059.15    14116.89    149.77 o 
  -4   2   8    14369.46    14396.77    151.37 o 
  -3   2   8     1055.10     1003.01     19.43 o 
  -2   2   8     1138.23     1147.00     30.52 o 
  -1   2   8    11028.03    10519.97    126.09 o 
   0   2   8     1034.51     1058.31     29.81 o 
   1   2   8    22877.98    23018.16    231.52 o 
   2   2   8     4359.73     4718.56     69.11 o 
   3   2   8     3533.71     3499.87     54.68 o 
   5   2   8    15479.72    16011.60    211.86 o 
   6   2   8       13.27       26.46     15.54 o 
   7   2   8       14.63        7.48     16.81 o 
   8   2   8    16264.49    15568.62    211.90 o 
   9   2   8    14720.40    14405.62    200.33 o 
  10   2   8      570.43      635.93     34.16 o 
  11   2   8      417.97      464.88     35.22 o 
  12   2   8     3929.25     3951.26     87.62 o 
  13   2   8       44.43       22.51     27.99 o 
  14   2   8     1865.43     1850.03     64.68 o 
  15   2   8      142.16      160.07     53.63 o 
  16   2   8      821.35     1110.86    265.56 o 
  17   2   8      605.08      707.48     81.51 o 
 -17   3   8      147.86      168.81     49.77 o 
 -16   3   8      909.14      953.04     56.79 o 
 -15   3   8      759.14      611.59     47.06 o 
 -14   3   8     2719.73     2452.50     64.67 o 
 -13   3   8      273.63      318.23     31.74 o 
 -12   3   8      506.30      552.86     34.21 o 
 -11   3   8     4971.11     4365.89     88.35 o 
 -10   3   8     4028.04     3635.51     76.06 o 
  -9   3   8     7137.10     6877.98    112.21 o 
  -8   3   8       31.60       43.29     25.52 o 
  -7   3   8    13570.48    13108.09    144.52 o 
  -6   3   8      942.70      922.57     24.95 o 
  -5   3   8    10498.02    10371.70    116.43 o 
  -4   3   8     3026.79     3026.01     45.81 o 
  -3   3   8     3423.68     3459.05     50.29 o 
  -2   3   8    18824.15    18920.10    214.51 o 
  -1   3   8      880.62      827.08     23.44 o 
   0   3   8    13491.94    13356.71    141.70 o 
   1   3   8        9.25       20.48     10.11 o 
   2   3   8    11822.67    12619.46    137.83 o 
   3   3   8     1335.12     1448.95     31.11 o 
   4   3   8     2443.48     2164.90     40.32 o 
   5   3   8     3297.49     3151.98     66.17 o 
   6   3   8     2450.55     2251.23     48.80 o 
   7   3   8     5596.82     5216.36     93.47 o 
   8   3   8     1397.79     1405.03     46.33 o 
   9   3   8     3809.95     3777.51     93.78 o 
  10   3   8      507.82      537.78     57.91 o 
  11   3   8     6159.49     6040.67    199.99 o 
  12   3   8      172.23      222.56     38.68 o 
  13   3   8     1285.28     1244.23     56.97 o 
  14   3   8      228.55      378.28     46.03 o 
  15   3   8     1325.77     1253.03     61.66 o 
  16   3   8      488.34      558.66    136.39 o 
 -16   4   8      278.85      424.23     72.32 o 
 -15   4   8      116.03      113.84     44.56 o 
 -14   4   8        9.83        6.66     34.10 o 
 -13   4   8      118.96      120.97     32.99 o 
 -12   4   8      246.72      289.79     36.23 o 
 -11   4   8      197.18      295.82     37.17 o 
 -10   4   8      110.94      173.60     28.46 o 
  -9   4   8        5.90       44.47     22.54 o 
  -8   4   8       10.45       42.58     19.02 o 
  -7   4   8      246.84      247.54     38.89 o 
  -6   4   8      763.90      799.57     38.49 o 
  -5   4   8      214.12      253.71     17.69 o 
  -4   4   8       55.85       58.68     14.13 o 
  -3   4   8      111.61      142.00     15.96 o 
  -2   4   8     1447.50     1329.38     32.61 o 
  -1   4   8      141.99      133.78     15.28 o 
   0   4   8      506.29      508.12     19.11 o 
   1   4   8      240.27      326.97     24.81 o 
   2   4   8        4.33      -16.22     10.82 o 
   3   4   8      115.33      135.09     16.39 o 
   4   4   8      249.40      273.36     19.75 o 
   5   4   8      854.59      704.17     29.84 o 
   6   4   8       16.52        8.01     18.53 o 
   7   4   8       14.72       41.46     22.69 o 
   8   4   8      232.33      339.79     31.47 o 
   9   4   8       45.90       53.67     27.34 o 
  10   4   8      728.00      612.97     41.28 o 
  11   4   8        1.19        9.75     29.43 o 
  12   4   8       72.20       80.40     38.54 o 
  13   4   8      581.32      542.80     54.15 o 
  14   4   8       23.65       44.61     37.07 o 
  15   4   8        4.36       67.48     38.85 o 
 -15   5   8      405.08      374.66     55.98 o 
 -14   5   8     1150.70     1151.73     72.48 o 
 -13   5   8      735.83      683.01     58.91 o 
 -12   5   8      271.21      241.10     36.34 o 
 -11   5   8     4872.70     4867.57    103.86 o 
 -10   5   8       26.31       11.25     27.58 o 
  -9   5   8     2559.94     2647.72     81.48 o 
  -8   5   8        6.48       43.13     25.36 o 
  -7   5   8     6325.61     6216.07    109.38 o 
  -6   5   8      459.66      492.50     32.73 o 
  -5   5   8     7507.92     7297.22     94.18 o 
  -4   5   8     1783.21     1821.45     40.60 o 
  -3   5   8     2428.14     2361.44     54.05 o 
  -2   5   8     4123.79     4141.07     61.88 o 
  -1   5   8     2780.51     2783.98     53.07 o 
   0   5   8     6552.77     6567.95    131.83 o 
   1   5   8       47.89       54.42     13.40 o 
   2   5   8    17897.76    16936.42    186.86 o 
   3   5   8      201.72      252.32     20.97 o 
   4   5   8     4857.34     4545.24     87.60 o 
   5   5   8      908.80      923.42     33.34 o 
   6   5   8     3468.08     3452.11    116.81 o 
   7   5   8     1013.96     1199.11     59.10 o 
   8   5   8     2806.41     2599.75     70.48 o 
   9   5   8     5953.69     6008.24    116.11 o 
  10   5   8      313.59      347.95     39.07 o 
  11   5   8     2301.59     2140.68     72.82 o 
  12   5   8       98.82       97.30     37.25 o 
  13   5   8     1772.58     1709.54     82.57 o 
  14   5   8      470.75      414.00     57.30 o 
 -13   6   8      304.25      349.63     52.58 o 
 -12   6   8      333.67      282.71     50.35 o 
 -11   6   8      450.38      475.68     53.56 o 
 -10   6   8        0.18       30.94     31.90 o 
  -9   6   8        6.97        7.72     26.67 o 
  -8   6   8     1971.55     1873.18     61.62 o 
  -7   6   8      378.72      446.41     36.34 o 
  -6   6   8      443.00      432.48     35.24 o 
  -5   6   8     1003.39     1084.72     59.04 o 
  -4   6   8     3591.78     3598.80     63.15 o 
  -3   6   8      355.20      414.07     32.55 o 
  -2   6   8       26.76        9.62     20.68 o 
  -1   6   8     3039.62     3238.36     73.43 o 
   0   6   8        5.72       10.02     24.88 o 
   1   6   8      480.80      636.13     67.51 o 
   2   6   8       12.57      -24.82     25.65 o 
   3   6   8     1260.66     1247.88     38.25 o 
   4   6   8     2021.66     1793.29     46.44 o 
   5   6   8     1410.18     1370.83     42.67 o 
   6   6   8      236.25      216.20     28.63 o 
   7   6   8       42.44       74.54     26.61 o 
   8   6   8      292.19      311.60     37.05 o 
   9   6   8      681.37      668.96     55.22 o 
  10   6   8       59.90       66.59     34.20 o 
  11   6   8      477.05      465.22     47.76 o 
  12   6   8      858.48      948.36     71.23 o 
  13   6   8       47.46       63.83     40.83 o 
 -11   7   8      448.00      438.14     96.30 o 
 -10   7   8       60.44       75.34     44.75 o 
  -9   7   8      944.82      872.76     79.84 o 
  -8   7   8      374.62      339.26     41.02 o 
  -7   7   8      800.12      880.86     58.96 o 
  -6   7   8      393.15      445.58     39.31 o 
  -5   7   8      469.76      465.91     40.15 o 
  -4   7   8      661.17      622.44     68.68 o 
  -3   7   8     1926.81     1757.42     52.19 o 
  -2   7   8       33.91       -8.87     24.26 o 
  -1   7   8        4.01       -0.08     27.01 o 
   0   7   8     5081.85     4995.85    153.85 o 
   1   7   8      485.54      433.51     37.71 o 
   2   7   8      835.53      932.36     48.90 o 
   3   7   8       50.38       12.13     32.17 o 
   4   7   8     3246.01     2973.79     82.52 o 
   5   7   8        0.58       20.37     37.35 o 
   6   7   8     1044.91     1042.98     66.74 o 
   7   7   8     1180.45     1091.59     70.39 o 
   8   7   8      230.81      284.23     50.29 o 
   9   7   8      326.96      308.84     55.45 o 
  10   7   8      426.88      461.48     60.91 o 
  -8   8   8      318.19      406.34     56.29 o 
  -7   8   8      446.46      481.49     56.43 o 
  -6   8   8     3182.25     2771.33     99.49 o 
  -5   8   8      306.93      318.65     45.78 o 
  -4   8   8      438.48      536.47     44.23 o 
  -3   8   8     1494.39     1526.63     69.67 o 
  -2   8   8     2287.33     2005.72     84.17 o 
  -1   8   8      315.60      358.33     35.79 o 
   0   8   8      300.97      290.52     38.92 o 
   1   8   8     1050.71     1213.86     58.64 o 
   2   8   8      509.06      536.92     46.92 o 
   3   8   8     2650.04     2495.37     80.28 o 
   4   8   8      121.27      199.28     47.81 o 
   5   8   8     1342.91     1206.87     74.43 o 
   6   8   8     1526.60     1514.86     99.38 o 
   7   8   8     2268.13     2139.94     97.53 o 
   8   8   8      598.13      755.47     67.61 o 
  -3   9   8       13.69      -52.61     54.75 o 
  -2   9   8       30.89       48.04     38.50 o 
  -1   9   8       35.98       50.77     39.28 o 
   0   9   8       48.60       26.63     31.21 o 
   1   9   8        4.67      -12.32     31.56 o 
   2   9   8       41.42      -17.01     43.08 o 
 -18   1   9      779.87      900.62     68.44 o 
 -17   1   9       13.99      -32.40     39.39 o 
 -16   1   9      263.70      268.64     40.47 o 
 -15   1   9     3321.14     3224.09     99.45 o 
 -14   1   9      376.27      417.96     38.75 o 
 -13   1   9     4579.79     4523.44     93.46 o 
 -12   1   9        2.81       40.94     21.23 o 
 -11   1   9     5339.42     5193.44     95.19 o 
 -10   1   9      141.27      161.44     24.15 o 
  -9   1   9     9339.59     9390.76    123.72 o 
  -8   1   9     1881.85     1892.55     41.55 o 
  -7   1   9     4853.52     4913.28     97.48 o 
  -6   1   9    25816.94    24543.85    272.87 o 
  -5   1   9     4344.97     3925.02     56.26 o 
  -4   1   9    17099.86    17077.38    175.48 o 
  -3   1   9      427.36      405.41     13.65 o 
  -2   1   9    28464.45    27720.39    275.05 o 
  -1   1   9        7.44       25.74     10.94 o 
   0   1   9    10964.23    10640.20    138.75 o 
   1   1   9     8393.82     8362.64    102.31 o 
   2   1   9     7890.58     7436.72     83.00 o 
   3   1   9     2501.77     2230.02     34.41 o 
   4   1   9     7253.74     6610.56     72.38 o 
   5   1   9     7679.36     7537.82     88.30 o 
   6   1   9     1922.19     1880.90     45.60 o 
   7   1   9    15268.27    13983.24    190.59 o 
   8   1   9      919.54      929.53     43.76 o 
   9   1   9     4341.73     4206.31     78.69 o 
  10   1   9      391.25      438.44     27.08 o 
  11   1   9     6758.17     6430.89     99.14 o 
  12   1   9      967.48      924.29     44.87 o 
  13   1   9     1189.27     1246.70     52.03 o 
  14   1   9     2885.64     2644.62    108.95 o 
  15   1   9     1134.67     1049.27    210.58 o 
  16   1   9     1488.73     1670.92    101.81 o 
  17   1   9      130.98      197.86     61.46 o 
 -17   2   9      233.28      268.97     44.25 o 
 -16   2   9     1301.36     1345.93     61.80 o 
 -15   2   9     1097.74     1209.54     56.85 o 
 -14   2   9       11.67       27.59     29.72 o 
 -13   2   9      255.82      268.26     28.94 o 
 -12   2   9     5309.37     5403.81    102.37 o 
 -11   2   9     5527.25     5193.66     96.21 o 
 -10   2   9     4447.81     4359.65     83.30 o 
  -9   2   9     3216.39     3162.11     66.12 o 
  -8   2   9     9215.13     9212.67    116.82 o 
  -7   2   9      818.79      726.82     33.36 o 
  -6   2   9      685.07      584.63     20.08 o 
  -5   2   9     2329.16     1892.82     41.09 o 
  -4   2   9     5166.56     5270.91     64.52 o 
  -3   2   9    21119.82    20895.93    235.90 o 
  -2   2   9      288.18      336.46     17.25 o 
  -1   2   9     6420.93     6696.50     98.06 o 
   0   2   9    10564.07    10833.75    128.83 o 
   1   2   9    19976.48    19723.28    200.94 o 
   2   2   9     1166.39     1300.71     29.77 o 
   3   2   9     1105.36     1206.96     30.73 o 
   4   2   9     7615.29     6471.01     92.45 o 
   5   2   9     8055.83     8379.55    123.66 o 
   6   2   9     1512.15     1892.63     34.33 o 
   7   2   9     1115.55      979.49     36.83 o 
   8   2   9    10277.99    10608.71    155.07 o 
   9   2   9      145.87      187.40     24.27 o 
  10   2   9     7091.57     7152.73    117.95 o 
  11   2   9        0.97       -7.38     26.27 o 
  12   2   9     2231.39     2223.46     65.66 o 
  13   2   9     2705.31     2835.03     76.37 o 
  14   2   9      878.94     1011.50     52.49 o 
  15   2   9       84.05      164.01     55.02 o 
  16   2   9      337.84      241.06     62.14 o 
 -17   3   9     2324.53     2360.75     98.06 o 
 -16   3   9      445.23      497.89     58.02 o 
 -15   3   9      147.49      143.99     44.46 o 
 -14   3   9      260.49      299.15     34.12 o 
 -13   3   9     1937.83     1880.41     63.18 o 
 -12   3   9       12.19        5.35     23.19 o 
 -11   3   9     2398.59     2414.79     63.59 o 
 -10   3   9       44.33       60.76     22.95 o 
  -9   3   9      345.23      424.26     29.60 o 
  -8   3   9     4813.77     4692.40     83.63 o 
  -7   3   9     4143.45     4114.53     59.00 o 
  -6   3   9      576.12      578.03     25.35 o 
  -5   3   9      378.09      321.45     16.43 o 
  -4   3   9    10695.98    10222.94    105.84 o 
  -3   3   9    10830.70    11346.92    127.23 o 
  -2   3   9      292.19      276.73     18.15 o 
  -1   3   9     3082.76     3078.38     58.55 o 
   0   3   9    15123.20    15429.12    162.12 o 
   1   3   9      559.13      561.28     21.12 o 
   2   3   9     4454.74     4606.84     61.36 o 
   3   3   9     6426.83     6362.36     79.86 o 
   4   3   9      309.15      263.71     20.14 o 
   5   3   9     7162.10     7040.27    111.76 o 
   6   3   9     1630.89     1504.55     40.38 o 
   7   3   9       91.45      242.36     30.43 o 
   8   3   9      134.76      137.77     23.13 o 
   9   3   9    10048.58    10339.77    156.94 o 
  10   3   9     1276.25     1327.09     59.25 o 
  11   3   9     1172.25     1189.85     59.74 o 
  12   3   9     1898.26     1779.80     71.51 o 
  13   3   9     2919.35     3091.45     83.28 o 
  14   3   9      171.99      123.62     35.50 o 
  15   3   9       99.61      125.42     38.53 o 
  16   3   9      941.35     1057.39     90.85 o 
 -16   4   9      149.45      165.28     64.88 o 
 -15   4   9       11.19        7.04     35.37 o 
 -14   4   9     4011.18     4020.54    133.27 o 
 -13   4   9     1781.35     1950.44     67.35 o 
 -12   4   9     2142.08     1974.57     65.76 o 
 -11   4   9     4145.83     3885.59    101.45 o 
 -10   4   9     6284.42     5853.21    126.29 o 
  -9   4   9      249.59      286.15     49.55 o 
  -8   4   9     3064.32     2778.75     62.49 o 
  -7   4   9     3986.89     3699.07     65.22 o 
  -6   4   9     7503.58     7365.04     83.56 o 
  -5   4   9     9553.43     9580.24    113.65 o 
  -4   4   9     1321.74     1188.41     33.55 o 
  -3   4   9     4785.79     4425.92     64.03 o 
  -2   4   9     5058.26     5145.79     81.06 o 
  -1   4   9    24218.86    24070.04    273.35 o 
   0   4   9      344.08      359.45     16.49 o 
   1   4   9     1885.27     1713.81     33.74 o 
   2   4   9     8963.84     8839.34     97.97 o 
   3   4   9    18958.43    18800.58    202.71 o 
   4   4   9      727.57      687.66     26.22 o 
   5   4   9      667.43      753.93     28.59 o 
   6   4   9    10636.38     9677.02    149.47 o 
   7   4   9     1619.17     1482.34     50.22 o 
   8   4   9     2072.03     1628.24     82.06 o 
   9   4   9       21.03        2.66     25.57 o 
  10   4   9     2541.78     2403.89     69.39 o 
  11   4   9     1190.24     1232.99     74.94 o 
  12   4   9     3553.35     3271.75     99.35 o 
  13   4   9      263.50      205.02     44.07 o 
  14   4   9       21.39      -14.17     36.04 o 
  15   4   9     3701.88     3330.74     99.10 o 
 -15   5   9       16.68       -0.96     46.21 o 
 -14   5   9        0.10       -7.69     41.01 o 
 -13   5   9       91.27       52.16     35.91 o 
 -12   5   9      162.97      146.75     34.57 o 
 -11   5   9       47.20       75.84     31.08 o 
 -10   5   9     1275.74     1181.40     62.57 o 
  -9   5   9       53.72       74.44     42.08 o 
  -8   5   9      219.51      288.51     38.15 o 
  -7   5   9     2350.18     2243.70     61.21 o 
  -6   5   9      806.77      840.64     39.99 o 
  -5   5   9      528.36      632.38     26.72 o 
  -4   5   9     1417.53     1415.37     37.58 o 
  -3   5   9     2600.97     2670.52     50.46 o 
  -2   5   9       91.29       72.68     19.44 o 
  -1   5   9     1537.39     1624.32     49.79 o 
   0   5   9     2240.95     2233.46     47.81 o 
   1   5   9      127.37      139.98     21.13 o 
   2   5   9       91.34      136.67     18.53 o 
   3   5   9      252.75      234.67     20.90 o 
   4   5   9      227.45      206.03     21.08 o 
   5   5   9     2858.99     2744.39     64.45 o 
   6   5   9      204.29      215.92     24.89 o 
   7   5   9       13.65      -38.25     25.50 o 
   8   5   9      698.96      638.14     40.48 o 
   9   5   9     3842.68     4052.02     92.30 o 
  10   5   9      123.63      151.81     35.38 o 
  11   5   9      623.66      747.15     63.72 o 
  12   5   9     1462.26     1491.72    115.35 o 
  13   5   9      294.79      417.59     54.86 o 
  14   5   9       50.60      -22.09     44.85 o 
 -13   6   9      532.86      542.94     61.68 o 
 -12   6   9     2403.29     2122.56     90.62 o 
 -11   6   9        7.39       -2.71     33.35 o 
 -10   6   9      282.48      308.65     39.31 o 
  -9   6   9     1215.31     1072.76     50.71 o 
  -8   6   9     1273.10     1316.82     63.20 o 
  -7   6   9     1934.72     1852.94     60.73 o 
  -6   6   9      969.88      846.37     43.86 o 
  -5   6   9     2167.68     2168.66     68.17 o 
  -4   6   9      208.37      217.56     23.77 o 
  -3   6   9     3264.22     3359.66     61.24 o 
  -2   6   9     1109.70      986.28     64.23 o 
  -1   6   9     1073.73     1173.53     46.66 o 
   0   6   9     3681.28     3884.95    122.80 o 
   1   6   9    12598.51    12280.34    185.74 o 
   2   6   9      297.41      241.07     44.54 o 
   3   6   9      899.10      974.04     48.56 o 
   4   6   9     3525.60     3521.81     85.58 o 
   5   6   9     3485.67     3010.96     98.93 o 
   6   6   9     1612.89     1633.77     52.17 o 
   7   6   9      129.21      112.13     50.26 o 
   8   6   9     6309.01     6380.95    111.14 o 
   9   6   9      423.99      440.26     42.14 o 
  10   6   9     2386.20     2110.37     73.48 o 
  11   6   9        0.81       25.28     36.23 o 
  12   6   9      168.46      247.19     42.89 o 
 -11   7   9     1508.07     1731.83     86.65 o 
 -10   7   9      221.15      181.12     47.21 o 
  -9   7   9      937.17      806.67     61.95 o 
  -8   7   9      239.78      303.32     36.54 o 
  -7   7   9      497.59      633.22     43.66 o 
  -6   7   9     2505.66     2150.99     89.49 o 
  -5   7   9      904.30      739.70     45.65 o 
  -4   7   9     2297.51     2283.30     68.24 o 
  -3   7   9       16.76      -15.43     23.77 o 
  -2   7   9     2367.61     2368.59     60.35 o 
  -1   7   9      267.95      199.04     32.83 o 
   0   7   9      368.63      387.54     37.90 o 
   1   7   9      718.11      760.71     45.91 o 
   2   7   9     1404.31     1202.32     54.03 o 
   3   7   9     2690.14     2804.96     80.12 o 
   4   7   9      628.01      437.94     42.97 o 
   5   7   9      946.29      961.71     62.30 o 
   6   7   9        9.01       -6.04     42.81 o 
   7   7   9      420.85      376.72     54.59 o 
   8   7   9      101.53      158.19     49.65 o 
   9   7   9      396.98      486.67     60.08 o 
  10   7   9      767.61      889.99     73.31 o 
  -8   8   9      253.78      263.17     51.79 o 
  -7   8   9      312.84      377.68     55.40 o 
  -6   8   9      140.18      124.18     47.97 o 
  -5   8   9       70.27       90.66     65.09 o 
  -4   8   9       33.84      -13.30     36.76 o 
  -3   8   9      162.69       96.56     40.47 o 
  -2   8   9       43.84      -28.85     37.26 o 
  -1   8   9       11.21       28.03     29.17 o 
   0   8   9        0.01      -10.78     31.96 o 
   1   8   9      556.59      536.96     46.54 o 
   2   8   9       19.37        9.27     35.73 o 
   3   8   9      205.67      132.98     39.18 o 
   4   8   9       85.33       28.10     44.69 o 
   5   8   9      452.20      518.49     57.68 o 
   6   8   9        0.46      -14.53     44.60 o 
   7   8   9      110.43       61.62     79.89 o 
  -1   9   9        0.01       11.72     38.76 o 
   0   9   9     3225.26     2909.52     73.70 o 
 -18   0  10     2435.90     2445.86    118.29 o 
 -17   0  10     1175.20     1306.11     90.69 o 
 -16   0  10      195.31      167.42     56.48 o 
 -15   0  10     1510.39     1519.23     85.27 o 
 -14   0  10     5488.33     5431.83    153.92 o 
 -13   0  10       11.61       -6.05     42.29 o 
 -12   0  10     4559.74     4929.16    133.55 o 
 -11   0  10       34.53       43.02     31.00 o 
 -10   0  10    10523.70    10453.10    217.26 o 
  -9   0  10     5660.79     5429.43    106.98 o 
  -8   0  10     4301.78     4240.56     87.14 o 
  -7   0  10     4111.57     4050.98     80.76 o 
  -6   0  10     4212.91     4099.27     77.97 o 
  -5   0  10    45125.73    42040.08    583.48 o 
  -4   0  10     5759.32     5640.35     94.08 o 
  -3   0  10     5571.03     5520.03     90.61 o 
  -2   0  10    33437.46    34324.48    478.92 o 
  -1   0  10    45599.68    44957.67    920.58 o 
   0   0  10     7978.50     9362.25    174.45 o 
   1   0  10      960.00      891.28     29.32 o 
   2   0  10    28522.43    27511.18    542.01 o 
   3   0  10     9870.38     9434.00    145.67 o 
   4   0  10    10372.14     9502.02    147.48 o 
   5   0  10      713.01      821.24     32.44 o 
   6   0  10    14350.83    14720.86    392.79 o 
   7   0  10     4858.26     4997.08    120.75 o 
   8   0  10    19292.05    18070.92    436.48 o 
   9   0  10     3844.31     3836.04    107.31 o 
  10   0  10     3125.22     3039.89    186.35 o 
  11   0  10     9802.88     8665.75    195.51 o 
  12   0  10     8187.30     7950.19    340.75 o 
  13   0  10     1278.84     1194.70    110.36 o 
  14   0  10     2694.56     2468.92    151.46 o 
  15   0  10    10340.40     9365.75    330.79 o 
  16   0  10     1286.99     1620.54    140.92 o 
  17   0  10      509.80      879.73    119.62 o 
 -17   1  10       14.35      -11.86     41.63 o 
 -16   1  10        1.67      -23.80     33.27 o 
 -15   1  10     1329.72     1215.47     68.13 o 
 -14   1  10       19.21       20.31     28.98 o 
 -13   1  10      895.51     1025.85     49.93 o 
 -12   1  10     2639.15     2359.40     63.93 o 
 -11   1  10     6711.14     6049.15    106.17 o 
 -10   1  10     3419.96     3285.03     69.27 o 
  -9   1  10      427.24      437.51     24.34 o 
  -8   1  10     7567.41     7414.62    100.15 o 
  -7   1  10     7096.65     6546.80     88.22 o 
  -6   1  10      653.78      748.10     24.69 o 
  -5   1  10     1802.29     1831.61     40.13 o 
  -4   1  10    13232.19    13188.24    139.16 o 
  -3   1  10       32.12        2.56      7.47 o 
  -2   1  10     6194.27     5967.51     69.05 o 
  -1   1  10     1574.14     1645.95     35.57 o 
   0   1  10       48.20       62.82     11.75 o 
   1   1  10    17137.43    17315.28    178.22 o 
   2   1  10     2268.39     2456.06     36.19 o 
   3   1  10    11079.86    12169.52    119.89 o 
   4   1  10     4397.74     4129.42     46.79 o 
   5   1  10    21611.20    20101.65    193.87 o 
   6   1  10     7055.18     6971.86     85.42 o 
   7   1  10      872.81      975.44     37.03 o 
   8   1  10     6849.58     7089.33    112.51 o 
   9   1  10     2856.99     2667.46     73.79 o 
  10   1  10     2145.45     2096.28     50.47 o 
  11   1  10      333.83      241.77     26.20 o 
  12   1  10     1316.43     1467.81     54.25 o 
  13   1  10        0.11        9.91     27.12 o 
  14   1  10     1078.15      926.92     75.62 o 
  15   1  10        6.34       27.30     47.17 o 
  16   1  10        5.70       99.91     54.32 o 
 -17   2  10      581.85      595.37     50.94 o 
 -16   2  10     3340.76     3221.88     88.52 o 
 -15   2  10       59.75       61.68     34.13 o 
 -14   2  10      756.75      817.10     48.69 o 
 -13   2  10     1415.41     1383.50     47.16 o 
 -12   2  10     4824.43     4250.00     87.92 o 
 -11   2  10      717.96      785.70     56.28 o 
 -10   2  10      246.94      262.65     28.17 o 
  -9   2  10     4225.12     4079.96     82.26 o 
  -8   2  10       12.06        5.85     13.08 o 
  -7   2  10    11239.06    10383.26    128.53 o 
  -6   2  10     1495.45     1477.04     34.55 o 
  -5   2  10     5819.56     6225.17     76.07 o 
  -4   2  10     1536.36     1448.12     27.46 o 
  -3   2  10    26719.06    26391.50    329.68 o 
  -2   2  10      365.15      478.24     19.96 o 
  -1   2  10     1185.36     1196.92     34.12 o 
   0   2  10    11144.33    10513.98    143.99 o 
   1   2  10    11010.92    10221.10    111.22 o 
   2   2  10      773.36      579.03     18.78 o 
   3   2  10      321.65      469.64     21.13 o 
   4   2  10    14350.82    14253.63    171.58 o 
   5   2  10       19.93       11.60     12.98 o 
   6   2  10     9751.28     9397.03    135.94 o 
   7   2  10        8.17       23.01     18.07 o 
   8   2  10      851.25      846.84     36.87 o 
   9   2  10     3669.76     3610.71     76.57 o 
  10   2  10     1436.16     1535.72     50.27 o 
  11   2  10      257.86      311.17     48.64 o 
  12   2  10       13.29        5.59     27.42 o 
  13   2  10     5351.69     5121.58    163.72 o 
  14   2  10     1832.63     1706.21     81.16 o 
  15   2  10       89.08      158.17     56.03 o 
  16   2  10      324.68      437.27     81.45 o 
 -17   3  10      364.10      420.82     56.71 o 
 -16   3  10      173.80      205.55     55.60 o 
 -15   3  10     2100.62     1983.44    101.32 o 
 -14   3  10      103.67       62.79     32.57 o 
 -13   3  10     3017.63     2884.37     77.50 o 
 -12   3  10      225.61      335.49     34.41 o 
 -11   3  10      602.72      728.52     43.12 o 
 -10   3  10     2743.57     2644.66     64.39 o 
  -9   3  10     4693.68     4415.16     82.90 o 
  -8   3  10     3567.85     3597.16     70.71 o 
  -7   3  10      644.07      683.98     24.01 o 
  -6   3  10    12276.10    11988.67    134.18 o 
  -5   3  10      124.20      121.57     16.39 o 
  -4   3  10     6457.60     6445.56     81.18 o 
  -3   3  10     4138.01     3978.79     62.77 o 
  -2   3  10     7184.02     6961.81     94.51 o 
  -1   3  10     9457.79     9504.09    139.63 o 
   0   3  10    10093.74    10432.23    127.50 o 
   1   3  10     5312.40     4740.72     60.16 o 
   2   3  10     1179.54     1058.43     30.08 o 
   3   3  10    11922.62    11610.10    130.86 o 
   4   3  10      826.15      858.55     30.40 o 
   5   3  10     1645.93     1547.13     44.14 o 
   6   3  10     2930.90     2864.97     84.19 o 
   7   3  10     8491.89     8860.03    136.23 o 
   8   3  10      660.00      486.81     32.15 o 
   9   3  10     6409.92     6213.92    108.64 o 
  10   3  10     3632.49     3103.99     87.34 o 
  11   3  10     2167.01     2104.11     75.34 o 
  12   3  10     2952.81     2692.48     86.82 o 
  13   3  10      333.01      357.86     55.86 o 
  14   3  10      701.54      875.64     53.32 o 
  15   3  10       64.04       71.82     37.46 o 
 -16   4  10       54.79      111.58     61.71 o 
 -15   4  10       20.91      -42.07     34.91 o 
 -14   4  10      148.64       94.64     37.04 o 
 -13   4  10      536.56      681.76     46.98 o 
 -12   4  10      318.88      415.28     45.68 o 
 -11   4  10     1733.14     1777.67     69.95 o 
 -10   4  10      399.28      423.91     44.33 o 
  -9   4  10      117.29      152.22     32.74 o 
  -8   4  10      251.47      234.80     28.97 o 
  -7   4  10      395.45      536.39     36.37 o 
  -6   4  10        0.17       11.23     16.76 o 
  -5   4  10      350.97      425.23     22.44 o 
  -4   4  10     1052.03      965.71     29.72 o 
  -3   4  10      112.26      136.66     17.08 o 
  -2   4  10       19.25       56.37     19.46 o 
  -1   4  10      475.40      490.78     21.35 o 
   0   4  10      399.43      383.06     19.49 o 
   1   4  10     2124.94     1909.50     35.82 o 
   2   4  10     1165.00     1063.80     28.74 o 
   3   4  10        0.69       -3.80     13.82 o 
   4   4  10     1185.34     1240.64     34.24 o 
   5   4  10       29.29      -11.94     15.52 o 
   6   4  10       72.25       79.33     19.10 o 
   7   4  10       25.32      169.55     38.22 o 
   8   4  10     2515.25     2434.48     64.74 o 
   9   4  10      325.36      337.92     41.58 o 
  10   4  10        4.95       26.34     36.19 o 
  11   4  10       83.01      110.68     38.23 o 
  12   4  10      145.05      143.14     42.22 o 
  13   4  10        5.27       64.91     39.92 o 
  14   4  10      329.29      349.64     46.61 o 
  15   4  10      113.98      194.21     44.43 o 
 -15   5  10      843.06      835.45     70.34 o 
 -14   5  10      276.19      477.02     55.56 o 
 -13   5  10     3004.46     2769.64     83.83 o 
 -12   5  10      796.79      710.96     49.26 o 
 -11   5  10     1345.64     1156.82     62.29 o 
 -10   5  10     3834.74     3903.96    105.58 o 
  -9   5  10     1647.25     1769.74    109.99 o 
  -8   5  10     3811.76     3382.69     78.71 o 
  -7   5  10      270.23      235.35     30.29 o 
  -6   5  10     7808.90     7404.84    124.45 o 
  -5   5  10        6.15      -19.95     16.88 o 
  -4   5  10     3389.03     3114.89     55.57 o 
  -3   5  10      270.42      279.72     33.23 o 
  -2   5  10     3030.45     3083.52     67.12 o 
  -1   5  10     4645.34     4633.03     87.13 o 
   0   5  10     6169.99     6153.94    106.35 o 
   1   5  10     4255.69     4407.33    119.23 o 
   2   5  10     2589.03     2722.66     48.89 o 
   3   5  10     9703.86     9637.71    119.15 o 
   4   5  10      462.51      375.90     31.89 o 
   5   5  10     3152.88     2872.99     55.97 o 
   6   5  10     1519.27     1508.65     42.69 o 
   7   5  10     5797.92     5182.81    187.57 o 
   8   5  10      127.53      189.39     28.64 o 
   9   5  10     1634.65     1941.15     64.68 o 
  10   5  10     2663.86     3153.58     83.06 o 
  11   5  10      787.51      755.44     63.68 o 
  12   5  10      776.66      702.77     60.92 o 
  13   5  10      254.49      274.26     65.98 o 
 -13   6  10        1.18       -2.32     45.17 o 
 -12   6  10     1485.60     1611.08     82.31 o 
 -11   6  10      732.10      654.55     50.43 o 
 -10   6  10       90.31       67.28     38.57 o 
  -9   6  10      405.53      411.68     44.56 o 
  -8   6  10       36.24       82.03     30.87 o 
  -7   6  10      969.15     1058.52     48.55 o 
  -6   6  10      510.75      673.04     41.41 o 
  -5   6  10     1139.28     1118.53     50.85 o 
  -4   6  10      746.33      765.89     32.95 o 
  -3   6  10     2915.20     2949.59     63.05 o 
  -2   6  10       44.94       30.87     24.45 o 
  -1   6  10      193.15      242.99     29.79 o 
   0   6  10     1227.53     1213.67     49.59 o 
   1   6  10      763.28      608.72     39.52 o 
   2   6  10     1353.19     1126.55     48.80 o 
   3   6  10       30.82       -5.94     27.60 o 
   4   6  10     3079.03     3028.23     80.23 o 
   5   6  10      349.72      319.10     37.82 o 
   6   6  10      732.54      810.85     58.14 o 
   7   6  10      221.04      355.29     50.36 o 
   8   6  10      300.60      362.43     59.06 o 
   9   6  10     2190.13     2121.20     74.63 o 
  10   6  10      374.47      345.20     46.96 o 
  11   6  10      331.60      372.31     45.59 o 
  12   6  10      285.95      217.94     51.70 o 
 -11   7  10     1145.85     1191.91     97.91 o 
 -10   7  10      789.84      731.13     63.38 o 
  -9   7  10      173.10      106.37     37.59 o 
  -8   7  10     2966.90     2772.55     78.98 o 
  -7   7  10      390.50      368.01     41.67 o 
  -6   7  10      326.20      386.79     40.05 o 
  -5   7  10      113.31      113.81     32.58 o 
  -4   7  10     2177.36     2150.54     78.23 o 
  -3   7  10      159.12      201.51     33.67 o 
  -2   7  10      509.42      618.02     37.21 o 
  -1   7  10     1037.44     1109.20     50.39 o 
   0   7  10     1248.59     1210.62     52.32 o 
   1   7  10     2433.65     2279.44     76.24 o 
   2   7  10     1224.17     1048.66     51.74 o 
   3   7  10      443.80      407.07     42.79 o 
   4   7  10       17.55        6.46     32.67 o 
   5   7  10     2249.88     2375.69     78.60 o 
   6   7  10      323.78      282.70     56.79 o 
   7   7  10      784.61      732.06     62.38 o 
   8   7  10     1379.22     1423.14     79.96 o 
   9   7  10     1054.27     1024.07     73.15 o 
  10   7  10        1.58       52.75     51.44 o 
  -8   8  10      235.94      258.02     61.13 o 
  -7   8  10     1946.20     1869.87     87.44 o 
  -6   8  10       24.84        5.31     42.76 o 
  -5   8  10     3001.65     2882.36     96.12 o 
  -4   8  10       39.51       40.92     38.31 o 
  -3   8  10      935.85     1057.92     62.37 o 
  -2   8  10      904.67      734.10     56.19 o 
  -1   8  10     1259.51     1342.41     53.03 o 
   0   8  10     1396.67     1586.88     63.84 o 
   1   8  10      152.66      260.61     40.81 o 
   2   8  10     3217.46     3262.80     91.11 o 
   3   8  10      199.28      206.79     43.10 o 
   4   8  10     1798.89     1866.94     73.99 o 
   5   8  10        0.57        6.89     44.78 o 
   6   8  10     1661.09     1567.25     87.74 o 
   7   8  10      154.38       99.26     51.11 o 
 -17   1  11     1145.04     1129.14     70.09 o 
 -16   1  11      152.20      240.19     40.26 o 
 -15   1  11     1274.66     1279.93     57.82 o 
 -14   1  11     4459.34     4257.18     93.62 o 
 -13   1  11     2941.83     2748.63     71.84 o 
 -12   1  11     1491.87     1399.49     51.79 o 
 -11   1  11      325.58      329.49     29.84 o 
 -10   1  11     3156.70     3089.21     59.63 o 
  -9   1  11       41.74       66.65     17.66 o 
  -8   1  11     9308.77     9222.17    119.36 o 
  -7   1  11     1726.40     1782.22     38.01 o 
  -6   1  11    11926.42    11820.47    141.46 o 
  -5   1  11     5923.31     5527.77     73.59 o 
  -3   1  11     2911.40     2785.15     33.89 o 
  -2   1  11     2166.16     2138.54     33.48 o 
  -1   1  11    24254.30    22785.53    323.02 o 
   0   1  11     2710.09     2368.39     45.22 o 
   1   1  11     9612.20     9200.37    110.41 o 
   2   1  11     7195.26     7523.84     86.04 o 
   3   1  11    13281.49    11931.53    128.37 o 
   4   1  11     1300.56     1415.36     25.91 o 
   5   1  11     7010.24     6504.94     74.52 o 
   6   1  11     5090.24     4598.83     58.61 o 
   7   1  11     7264.17     6867.04     95.25 o 
   8   1  11     4744.91     4840.77     87.07 o 
   9   1  11     2352.45     2126.93     56.44 o 
  10   1  11     1881.30     1680.32     47.09 o 
  11   1  11      160.76      119.19     28.13 o 
  12   1  11     7855.53     7389.90    129.72 o 
  13   1  11        9.50        6.79     28.45 o 
  14   1  11     1351.98     1442.71    147.83 o 
  15   1  11     1141.16     1012.24     82.05 o 
  16   1  11     3655.76     3562.86    138.02 o 
 -17   2  11      383.43      408.59     58.04 o 
 -16   2  11     1160.77     1092.62     89.26 o 
 -15   2  11      335.59      288.65     39.63 o 
 -14   2  11       56.33       67.76     31.34 o 
 -13   2  11      387.93      364.61     35.89 o 
 -12   2  11        2.07       18.64     25.20 o 
 -11   2  11      258.29      218.53     28.74 o 
 -10   2  11     2654.02     2532.52     70.23 o 
  -9   2  11      989.69      971.77     49.79 o 
  -8   2  11     1450.11     1455.23     35.46 o 
  -7   2  11     9957.44     9392.95    118.90 o 
  -6   2  11      603.51      563.85     20.83 o 
  -5   2  11      345.03      375.38     19.46 o 
  -4   2  11     1925.40     1555.12     28.52 o 
  -3   2  11    14241.11    13836.55    213.92 o 
  -2   2  11     3674.71     3344.24     61.05 o 
  -1   2  11      225.29      257.99     20.97 o 
   0   2  11    13723.67    13268.91    156.99 o 
   1   2  11      240.15      248.21     12.97 o 
   2   2  11     2436.52     2163.97     34.73 o 
   3   2  11      422.35      423.17     20.97 o 
   4   2  11      851.74      953.04     30.47 o 
   5   2  11     5550.89     5346.25    183.11 o 
   6   2  11     8226.09     7771.02     98.09 o 
   7   2  11      900.97      789.33     57.34 o 
   8   2  11     1498.88     1189.37     42.30 o 
   9   2  11     1030.85     1030.17     44.61 o 
  10   2  11     5838.15     5660.18    123.27 o 
  11   2  11        6.20       40.89     30.75 o 
  12   2  11      153.01      263.02     34.75 o 
  13   2  11     4177.48     4089.97    105.40 o 
  14   2  11      345.81      394.99     41.32 o 
  15   2  11      221.96       99.10     85.34 o 
  16   2  11      131.71       86.17     57.42 o 
 -16   3  11     1439.24     1694.37     83.44 o 
 -15   3  11      974.30      982.33     65.10 o 
 -14   3  11       11.62       30.36     35.28 o 
 -13   3  11       41.19       37.19     34.87 o 
 -12   3  11     3889.54     4021.14    104.86 o 
 -11   3  11      838.06     1120.77     73.51 o 
 -10   3  11      367.27      370.11     32.63 o 
  -9   3  11      920.75      859.63     37.82 o 
  -8   3  11     2431.78     2202.62     53.48 o 
  -7   3  11      203.80      220.24     17.28 o 
  -6   3  11     2785.14     2623.25     45.91 o 
  -5   3  11      869.49      957.06     25.22 o 
  -4   3  11      367.07      467.53     23.37 o 
  -3   3  11     7799.23     7630.47    115.36 o 
  -2   3  11     3005.59     2881.12     52.44 o 
  -1   3  11      104.28      146.15     24.13 o 
   0   3  11      761.84      659.18     29.25 o 
   1   3  11    12277.45    12093.83    132.31 o 
   2   3  11     6174.58     6700.94    128.07 o 
   3   3  11     1613.40     1935.12     42.63 o 
   4   3  11     5023.82     4939.70     77.34 o 
   5   3  11     6435.23     6498.38     96.08 o 
   6   3  11       74.23       16.52     20.68 o 
   7   3  11      386.37      414.61     30.38 o 
   8   3  11      250.57      226.59     27.38 o 
   9   3  11       84.66      106.73     25.46 o 
  10   3  11     2872.13     3222.54    136.61 o 
  11   3  11      212.32      166.78     36.88 o 
  12   3  11       10.85       29.10     35.65 o 
  13   3  11      812.05      957.19     56.41 o 
  14   3  11     2187.27     2052.37     73.83 o 
  15   3  11      726.53      958.53     59.09 o 
 -16   4  11      787.00      668.03     64.20 o 
 -15   4  11      211.04      201.01     42.36 o 
 -14   4  11     1754.20     1735.98     69.08 o 
 -13   4  11     2455.30     2146.62     89.92 o 
 -12   4  11     2868.23     2593.96     86.25 o 
 -11   4  11     3610.01     3483.93     97.56 o 
 -10   4  11      234.43      287.06     55.16 o 
  -9   4  11    14699.87    13592.88    230.71 o 
  -8   4  11     1455.43     1431.82     51.16 o 
  -7   4  11     1500.84     1245.30     50.85 o 
  -6   4  11     6737.78     6607.15     97.08 o 
  -5   4  11    15614.63    15060.90    168.29 o 
  -4   4  11     1041.45     1022.96     31.31 o 
  -3   4  11       29.84       47.37     17.52 o 
  -2   4  11    19580.91    19554.34    231.77 o 
  -1   4  11     3763.62     3855.37     74.36 o 
   0   4  11     8567.26     8748.79    118.25 o 
   1   4  11      208.51      251.02     15.75 o 
   2   4  11     8050.77     7706.83     95.34 o 
   3   4  11     2581.99     2507.34     45.88 o 
   4   4  11    10427.42     9668.98    118.28 o 
   5   4  11      219.27      176.48     20.19 o 
   6   4  11      462.14      424.36     42.64 o 
   7   4  11    13320.15    14011.82    247.35 o 
   8   4  11     9176.34     8893.26    143.24 o 
   9   4  11     1954.72     1702.04     69.41 o 
  10   4  11      828.61      907.67     57.44 o 
  11   4  11     9201.01     8624.51    176.60 o 
  12   4  11      577.97      679.46    115.65 o 
  13   4  11      386.80      384.04     50.21 o 
  14   4  11      944.41     1129.35     63.47 o 
 -14   5  11      450.36      421.64     47.47 o 
 -13   5  11      314.76      321.91     44.05 o 
 -12   5  11      356.88      367.60     41.56 o 
 -11   5  11      168.23      193.27     41.57 o 
 -10   5  11      270.35      396.08     76.09 o 
  -9   5  11       64.08       86.06     42.09 o 
  -8   5  11       54.11       85.84     28.86 o 
  -7   5  11       19.22      -12.11     25.36 o 
  -6   5  11      447.34      383.35     33.95 o 
  -5   5  11      148.05      109.45     24.41 o 
  -4   5  11      105.09      103.66     19.57 o 
  -3   5  11     3752.03     3719.33     67.89 o 
  -2   5  11     3121.88     2821.58     65.44 o 
  -1   5  11     2438.64     2459.84     61.66 o 
   0   5  11     1949.79     1818.03     54.62 o 
   1   5  11     3028.58     2944.18     70.39 o 
   2   5  11      600.89      658.65     37.21 o 
   3   5  11      193.19      196.50     29.47 o 
   4   5  11     3007.71     3046.13     56.26 o 
   5   5  11     1234.42     1290.64     38.92 o 
   6   5  11      123.11      219.83     27.93 o 
   7   5  11      120.05      196.19     47.39 o 
   8   5  11       37.92       55.00     22.42 o 
   9   5  11      103.68      156.41     35.93 o 
  10   5  11      577.53      692.54     56.60 o 
  11   5  11      106.69      121.50     43.40 o 
  12   5  11      230.43      277.94     48.97 o 
  13   5  11     1523.59     1827.54     88.13 o 
 -13   6  11     1733.40     1859.63     89.03 o 
 -12   6  11      278.75      327.06     43.91 o 
 -11   6  11     3890.78     3444.73     92.36 o 
 -10   6  11       76.02       49.73     37.87 o 
  -9   6  11     1274.33     1433.07    107.87 o 
  -8   6  11      864.35      756.60     45.97 o 
  -7   6  11     5657.89     5403.84    108.13 o 
  -6   6  11       12.01      -30.48     26.29 o 
  -5   6  11      660.03      794.50     44.21 o 
  -4   6  11     3970.13     3750.30     66.48 o 
  -3   6  11     1117.62     1103.29     40.78 o 
  -2   6  11     2499.20     2453.69     67.85 o 
  -1   6  11        9.68       -4.53     25.37 o 
   0   6  11     8218.30     8239.74    138.83 o 
   1   6  11      914.79      925.04     45.45 o 
   2   6  11     5730.98     5262.94    111.76 o 
   3   6  11       81.32       70.28     29.81 o 
   4   6  11     2173.14     2134.60     69.11 o 
   5   6  11     2409.55     2389.03     74.65 o 
   6   6  11     1704.57     1684.59     64.67 o 
   7   6  11      532.52      547.59     53.99 o 
   8   6  11      444.43      332.70     52.47 o 
   9   6  11     4824.32     4871.85    146.02 o 
  10   6  11      318.66      336.45     54.20 o 
  11   6  11      910.10      885.05     71.04 o 
  12   6  11      381.75      369.43     85.40 o 
 -11   7  11      568.73      663.17     66.78 o 
 -10   7  11     1260.01     1203.36     74.03 o 
  -9   7  11       81.24       45.70     35.69 o 
  -8   7  11     1643.48     1618.52    118.79 o 
  -7   7  11      183.82      177.20     36.87 o 
  -6   7  11     2338.54     2305.90     72.64 o 
  -5   7  11     1571.87     1445.68     58.58 o 
  -4   7  11     1090.76     1059.15     59.65 o 
  -3   7  11      498.69      563.95     49.85 o 
  -2   7  11       80.68      122.03     29.01 o 
  -1   7  11     3842.45     3441.18     83.87 o 
   0   7  11       85.37      111.36     40.20 o 
   1   7  11     2294.49     2486.68     74.41 o 
   2   7  11      116.10      153.34     33.75 o 
   3   7  11     2792.65     2702.91     79.45 o 
   4   7  11      499.63      528.70     45.14 o 
   5   7  11      704.96      674.28     50.99 o 
   6   7  11     1278.93     1323.65     75.60 o 
   7   7  11      249.61      181.31     74.69 o 
   8   7  11     2478.06     2181.68     95.64 o 
   9   7  11      154.27      252.48     53.41 o 
  -7   8  11      225.57      195.35     60.56 o 
  -6   8  11       39.49       45.22     36.77 o 
  -5   8  11      130.31      122.95     42.60 o 
  -4   8  11       21.91       73.27     41.96 o 
  -3   8  11      115.08      114.76     41.62 o 
  -2   8  11      160.66      137.51     42.66 o 
  -1   8  11        0.24       -0.59     29.86 o 
   0   8  11      462.25      480.66     72.49 o 
   1   8  11       76.08       17.02     34.43 o 
   2   8  11      101.70       93.09     37.74 o 
   3   8  11        7.98      -33.06     42.70 o 
   4   8  11      274.98      255.13     45.24 o 
   5   8  11        9.43       10.48     47.28 o 
   6   8  11      517.60      549.27     64.88 o 
 -17   0  12     2793.25     2768.84    121.46 o 
 -16   0  12     1913.23     1706.83     95.28 o 
 -15   0  12     1177.82     1153.96     80.92 o 
 -14   0  12      631.57      661.16     57.37 o 
 -13   0  12    14168.81    13262.73    260.65 o 
 -12   0  12     1735.21     1743.31     64.97 o 
 -11   0  12     1093.14     1179.27     53.28 o 
 -10   0  12     9290.99     8756.85    162.56 o 
  -9   0  12    21086.95    19309.14    514.65 o 
  -8   0  12      900.82      877.97     39.30 o 
  -7   0  12     1111.97     1099.60     41.28 o 
  -6   0  12    21601.26    21510.20    312.98 o 
  -5   0  12     6537.85     6344.70    106.95 o 
  -4   0  12     1548.76     1381.90     37.85 o 
  -3   0  12     5175.07     5018.36     85.73 o 
  -2   0  12    11189.83    10528.60    202.21 o 
  -1   0  12    14387.05    14030.50    257.71 o 
   0   0  12    31212.14    29018.07    501.65 o 
   1   0  12       81.24       70.21     15.39 o 
   2   0  12     8392.34     9706.84    151.66 o 
   3   0  12    32245.19    30906.02    437.42 o 
   4   0  12    28942.33    29231.24    415.95 o 
   5   0  12     1848.02     2027.57     50.23 o 
   6   0  12      791.65     1009.91     47.88 o 
   7   0  12    26909.45    22963.12    417.74 o 
   8   0  12     3366.45     3389.07     99.33 o 
   9   0  12     4396.61     4269.26    118.20 o 
  10   0  12      109.56      112.04     35.87 o 
  11   0  12     1745.36     2006.49     84.14 o 
  12   0  12     1233.83     1309.58     73.98 o 
  13   0  12     5454.62     5191.11    218.24 o 
  14   0  12      770.08      692.34     98.92 o 
  15   0  12      112.37      173.66     79.32 o 
  16   0  12     2729.17     2177.83    157.04 o 
 -17   1  12       59.41      100.79     40.74 o 
 -16   1  12     1495.64     1489.33     64.49 o 
 -15   1  12      569.54      717.21     87.22 o 
 -14   1  12       56.45       66.40     30.16 o 
 -13   1  12      199.44      314.77     34.05 o 
 -12   1  12      233.22      257.80     40.15 o 
 -11   1  12       13.69       -1.32     21.12 o 
 -10   1  12     1026.16     1037.53     49.74 o 
  -9   1  12       91.24       69.40     18.17 o 
  -8   1  12       16.92       24.93     14.97 o 
  -7   1  12     3218.34     3135.54     76.59 o 
  -6   1  12     6764.39     5980.82     74.32 o 
  -5   1  12     9185.54     9092.81    102.18 o 
  -4   1  12      690.99      456.15     14.67 o 
  -3   1  12     8009.55     7559.18     74.48 o 
  -2   1  12     4501.06     4233.54     54.54 o 
  -1   1  12      226.51      259.16     18.39 o 
   0   1  12     8320.74     8301.18    103.27 o 
   1   1  12    12385.23    12264.95    144.07 o 
   2   1  12     2132.50     2462.68     41.20 o 
   3   1  12       70.73       81.97     11.13 o 
   4   1  12     2975.40     2810.30     40.71 o 
   5   1  12      337.66      243.01     23.61 o 
   6   1  12     8498.99     8407.56     93.72 o 
   7   1  12     2061.12     2387.90     44.00 o 
   8   1  12      440.63      675.60     28.37 o 
   9   1  12     2192.83     2114.70     56.90 o 
  10   1  12     5237.12     4762.83     82.66 o 
  11   1  12     3122.36     2901.69     63.83 o 
  12   1  12      752.17      835.15     45.75 o 
  13   1  12     2653.63     2651.71     74.08 o 
  14   1  12      928.23     1387.12     89.19 o 
  15   1  12        8.22      -44.80     46.69 o 
  16   1  12       11.03       55.26     54.85 o 
 -17   2  12      690.78      814.86     65.25 o 
 -16   2  12       13.20      -18.61     40.60 o 
 -15   2  12     2703.28     2597.94     92.33 o 
 -14   2  12      610.53      583.75     44.03 o 
 -13   2  12      490.60      563.84     39.59 o 
 -12   2  12      124.28      196.82     29.37 o 
 -11   2  12     6198.19     5979.76    106.48 o 
 -10   2  12      377.59      416.64     30.70 o 
  -9   2  12       88.37      128.17     23.36 o 
  -8   2  12     6509.41     6251.78     88.28 o 
  -7   2  12     3965.93     3682.86     59.44 o 
  -6   2  12     4216.08     4022.26     62.36 o 
  -5   2  12     1339.68     1365.60     34.04 o 
  -4   2  12     9598.30     9125.11    117.54 o 
  -3   2  12      185.96      213.02     24.59 o 
  -2   2  12    15856.82    15876.71    185.62 o 
  -1   2  12      851.79      931.09     27.81 o 
   0   2  12     3441.71     3326.75     53.58 o 
   1   2  12    11977.61    11693.27    127.36 o 
   2   2  12    22189.08    22326.59    229.38 o 
   3   2  12      572.44      579.22     22.13 o 
   4   2  12      228.49      206.35     25.28 o 
   5   2  12    13152.02    12742.79    159.55 o 
   6   2  12     4577.61     4659.30     68.81 o 
   7   2  12     2088.63     2388.03     47.68 o 
   8   2  12      909.07      874.48     38.64 o 
   9   2  12    10420.75    10658.61    161.53 o 
  10   2  12      818.93      728.84     38.78 o 
  11   2  12     4443.00     4195.61    105.10 o 
  12   2  12      357.93      353.61     38.39 o 
  13   2  12      360.70      480.57     54.21 o 
  14   2  12     2824.98     3007.95     84.68 o 
  15   2  12     2505.88     2482.47    116.22 o 
  16   2  12       30.77       22.25     54.84 o 
 -16   3  12      398.78      511.75     57.73 o 
 -15   3  12      320.78      352.70     58.83 o 
 -14   3  12     2431.06     2385.77     74.34 o 
 -13   3  12       84.54       93.34     36.91 o 
 -12   3  12     3163.23     3048.40    103.68 o 
 -11   3  12      450.44      446.16     42.62 o 
 -10   3  12     2161.91     1992.51     69.75 o 
  -9   3  12     1303.09     1148.42     52.85 o 
  -8   3  12     4753.18     4660.51    141.86 o 
  -7   3  12     1428.20     1435.32     39.37 o 
  -6   3  12     1322.02     1295.91     37.30 o 
  -5   3  12    14580.84    14080.59    172.99 o 
  -4   3  12     1573.61     1556.96     39.49 o 
  -3   3  12     8573.07     8739.07    130.06 o 
  -2   3  12      581.73      606.87     27.72 o 
  -1   3  12    11552.34    11145.22    158.26 o 
   0   3  12      114.68      132.26     21.15 o 
   1   3  12     6459.98     6001.07     73.93 o 
   2   3  12     3002.17     2858.90     51.49 o 
   3   3  12      787.01      650.42     32.05 o 
   4   3  12     6312.37     6259.38     92.25 o 
   5   3  12      830.15      731.80     31.01 o 
   6   3  12     1282.23     1147.44     38.35 o 
   7   3  12       29.68       37.06     18.64 o 
   8   3  12     4138.56     4453.88     87.70 o 
   9   3  12      303.24      310.79     41.57 o 
  10   3  12      407.50      404.16     53.56 o 
  11   3  12     2245.45     2183.50     79.06 o 
  12   3  12     2975.94     3116.58     96.38 o 
  13   3  12      425.50      362.26     55.62 o 
  14   3  12      169.43      117.03     38.68 o 
  15   3  12      878.46      947.07     59.22 o 
 -15   4  12       65.67      100.53     45.09 o 
 -14   4  12        0.37      -44.80     33.90 o 
 -13   4  12      461.67      369.35     49.28 o 
 -12   4  12       12.78       17.47     36.25 o 
 -11   4  12     1566.15     1446.43     66.49 o 
 -10   4  12     1450.33     1360.33    141.32 o 
  -9   4  12      296.77      417.90     40.51 o 
  -8   4  12      204.26      219.99     29.61 o 
  -7   4  12      471.96      539.89     35.54 o 
  -6   4  12       97.09       79.90     20.19 o 
  -5   4  12      335.32      391.13     35.66 o 
  -4   4  12     1627.11     1637.23     39.24 o 
  -3   4  12      845.08      696.98     33.43 o 
  -2   4  12        5.97       20.72     19.41 o 
  -1   4  12      166.73      240.01     25.34 o 
   0   4  12      506.99      545.59     31.51 o 
   1   4  12     1191.94     1101.14     41.94 o 
   2   4  12      605.98      555.25     26.53 o 
   3   4  12      473.87      542.27     26.94 o 
   4   4  12        4.35       12.04     18.62 o 
   5   4  12      152.10      110.63     21.63 o 
   6   4  12      184.35      172.64     24.82 o 
   7   4  12        0.86       19.66     22.38 o 
   8   4  12     1804.72     1498.72     48.31 o 
   9   4  12     1065.80      959.29     57.43 o 
  10   4  12      103.18      151.29     37.62 o 
  11   4  12       18.78       19.45     35.89 o 
  12   4  12      320.12      463.24     49.96 o 
  13   4  12      381.32      393.66     63.86 o 
  14   4  12      377.36      381.19     71.69 o 
 -14   5  12     1876.40     1729.34     72.48 o 
 -13   5  12        1.30       36.15     35.67 o 
 -12   5  12     2965.38     2746.69     93.77 o 
 -11   5  12      326.95      332.77     45.79 o 
 -10   5  12     2575.49     2340.96     81.21 o 
  -9   5  12     1597.01     1641.25     67.58 o 
  -8   5  12     7024.50     6637.56    121.17 o 
  -7   5  12     1655.27     1552.99     55.44 o 
  -6   5  12     1302.29     1177.13     48.90 o 
  -5   5  12     7146.86     6996.47     95.37 o 
  -4   5  12       79.77       60.95     19.26 o 
  -3   5  12     3006.49     2829.50     61.27 o 
  -2   5  12     1660.03     1736.26     52.47 o 
  -1   5  12    14693.22    14071.63    202.01 o 
   0   5  12      108.26      142.31     26.50 o 
   1   5  12     5299.12     5204.27    133.75 o 
   2   5  12     1686.12     1600.21     53.71 o 
   3   5  12     5260.09     5443.76    105.51 o 
   4   5  12     3044.15     3062.83     76.69 o 
   5   5  12      635.64      634.36     49.99 o 
   6   5  12     6512.32     6127.25    102.75 o 
   7   5  12        3.12        1.39     23.40 o 
   8   5  12     8520.37     7486.50    308.17 o 
   9   5  12        5.79       82.83     40.74 o 
  10   5  12     3655.13     3501.11     92.35 o 
  11   5  12     1700.96     1597.87     67.36 o 
  12   5  12     2042.36     2007.04     86.42 o 
  13   5  12      359.15      410.89     57.66 o 
 -13   6  12       67.92       40.53     47.83 o 
 -12   6  12       17.47       28.63     38.10 o 
 -11   6  12     2832.46     2742.45     95.76 o 
 -10   6  12       36.92       73.56     40.94 o 
  -9   6  12      293.03      250.49     36.82 o 
  -8   6  12      394.32      378.22     38.80 o 
  -7   6  12     1868.55     1825.83     63.28 o 
  -6   6  12      733.96      732.55     52.97 o 
  -5   6  12      818.89      804.18     84.87 o 
  -4   6  12     2060.56     1922.11     54.13 o 
  -3   6  12       41.97      102.68     23.86 o 
  -2   6  12     1584.38     1693.37     56.47 o 
  -1   6  12       34.76      -19.91     25.33 o 
   0   6  12       45.81       44.63     27.28 o 
   1   6  12     1728.77     1786.54     64.05 o 
   2   6  12     2475.03     2531.16     71.95 o 
   3   6  12      375.17      369.39     37.96 o 
   4   6  12      241.74      160.14     48.61 o 
   5   6  12     2500.62     2413.47     75.58 o 
   6   6  12      354.06      286.17     40.69 o 
   7   6  12       17.73       56.26     50.54 o 
   8   6  12      118.54      211.14     46.00 o 
   9   6  12     1655.78     1649.42     82.18 o 
  10   6  12      485.39      578.97     60.79 o 
  11   6  12      198.87      240.35     51.49 o 
 -10   7  12     1753.20     1836.15     84.72 o 
  -9   7  12      593.41      548.74     48.75 o 
  -8   7  12      343.25      280.29     40.52 o 
  -7   7  12      702.85      700.62     48.66 o 
  -6   7  12      425.96      449.12     42.99 o 
  -5   7  12      143.88      128.32     34.76 o 
  -4   7  12        6.99      -13.98     34.70 o 
  -3   7  12     1909.64     1857.67     76.34 o 
  -2   7  12       14.72      106.27     28.27 o 
  -1   7  12     1801.42     1706.21     61.31 o 
   0   7  12       67.13      124.59     33.03 o 
   1   7  12     2516.41     2399.87     73.06 o 
   2   7  12      135.29      138.24     42.03 o 
   3   7  12     1024.77      972.97     54.34 o 
   4   7  12      407.02      489.82     45.73 o 
   5   7  12       58.29       62.31     35.49 o 
   6   7  12     2275.54     2223.77     92.16 o 
   7   7  12      612.42      539.09     60.65 o 
   8   7  12      433.97      577.35     63.53 o 
   9   7  12       44.36       -8.66     46.84 o 
  -7   8  12      559.43      639.68     52.78 o 
  -6   8  12     1183.79     1153.51     79.26 o 
  -5   8  12      314.05      288.02     63.88 o 
  -4   8  12     2084.83     1965.21     82.93 o 
  -3   8  12        3.22        7.45     39.56 o 
  -2   8  12     2238.71     2152.64     87.17 o 
  -1   8  12      688.39      711.30     44.97 o 
   0   8  12     3888.11     3614.95     94.59 o 
   1   8  12      129.78      201.19     40.26 o 
   2   8  12      776.14      815.24     54.40 o 
   3   8  12     2211.58     2148.72     79.92 o 
   4   8  12     1940.03     1609.80     71.48 o 
   5   8  12     1295.33     1259.39     77.22 o 
   6   8  12        1.95       36.83     48.29 o 
 -17   1  13        3.25       -4.75     37.05 o 
 -16   1  13     2374.07     2357.73     73.46 o 
 -15   1  13       28.97       36.72     31.99 o 
 -14   1  13     3747.13     3614.80     86.36 o 
 -13   1  13      814.99      951.18     46.54 o 
 -12   1  13     2772.61     2822.12     70.44 o 
 -11   1  13      911.80     1011.90     37.53 o 
 -10   1  13       32.50       46.99     19.04 o 
  -9   1  13    11464.54    10938.54    140.46 o 
  -8   1  13     1233.11     1275.09     35.62 o 
  -7   1  13     7415.85     7335.43     89.85 o 
  -6   1  13      239.56      255.26     16.08 o 
  -5   1  13    17096.38    16215.53    170.25 o 
  -4   1  13       52.36       91.59      9.99 o 
  -3   1  13     7821.34     7597.99     81.88 o 
  -2   1  13     3371.28     3214.12     49.81 o 
  -1   1  13     8169.32     7927.19    113.43 o 
   0   1  13     8117.71     7601.87     97.17 o 
   1   1  13     4187.47     3921.44     82.62 o 
   2   1  13    12526.58    12327.55    145.58 o 
   3   1  13      210.18      317.53     15.53 o 
   4   1  13    23281.86    21365.88    322.54 o 
   5   1  13      338.66      343.42     18.47 o 
   6   1  13     3777.46     3773.36     52.96 o 
   7   1  13     2218.58     2072.60     41.39 o 
   8   1  13     5747.47     5413.97     98.25 o 
   9   1  13      223.19      370.23     34.70 o 
  10   1  13      235.75      270.29     27.35 o 
  11   1  13     6357.18     6169.46    101.48 o 
  12   1  13     1590.05     1635.20     59.25 o 
  13   1  13     2447.06     2502.93     85.14 o 
  14   1  13       62.44       65.09     53.39 o 
  15   1  13     1032.90      971.12     83.25 o 
  16   1  13        5.86       44.87     55.60 o 
 -17   2  13      300.72      299.82     53.59 o 
 -16   2  13       81.35      114.02     45.23 o 
 -15   2  13     2651.70     2760.23     94.79 o 
 -14   2  13        6.05       40.54     37.49 o 
 -13   2  13      138.93       36.49     35.60 o 
 -12   2  13     1606.80     1389.80     62.23 o 
 -11   2  13       93.64      102.28     26.81 o 
 -10   2  13     1566.15     1563.87     49.88 o 
  -9   2  13      770.07      784.91     35.50 o 
  -8   2  13     2748.97     2682.75     50.89 o 
  -7   2  13      227.01      232.01     24.14 o 
  -6   2  13     9292.55     8861.88    104.87 o 
  -5   2  13      854.65      903.47     24.50 o 
  -4   2  13       60.10       53.02     14.20 o 
  -3   2  13     3582.61     3406.58     89.05 o 
  -2   2  13    23507.70    22599.87    287.16 o 
  -1   2  13      111.66       80.80     19.73 o 
   0   2  13      128.90      212.43     16.34 o 
   1   2  13    15006.24    13813.31    148.80 o 
   2   2  13       62.38       34.77     11.21 o 
   3   2  13       48.72       57.26     12.72 o 
   4   2  13      262.14      228.11     20.44 o 
   5   2  13     8124.65     7837.96     99.22 o 
   6   2  13     1700.97     1862.15     65.38 o 
   7   2  13     4999.32     4667.04     77.66 o 
   8   2  13     2450.78     2270.84     53.56 o 
   9   2  13     2920.94     2799.83     70.40 o 
  10   2  13     2190.72     1881.78     57.35 o 
  11   2  13     1960.42     2051.72    103.93 o 
  12   2  13       25.70       43.74     31.18 o 
  13   2  13      501.89      653.74     47.52 o 
  14   2  13     4582.70     4493.86    105.09 o 
  15   2  13      251.01      317.18     64.09 o 
 -16   3  13      310.61      364.79     56.78 o 
 -15   3  13      435.23      376.13     74.32 o 
 -14   3  13      937.22      963.60     63.39 o 
 -13   3  13       37.25      111.26     39.52 o 
 -12   3  13      256.17      243.93     40.02 o 
 -11   3  13     3375.41     3334.42     92.53 o 
 -10   3  13     2322.48     2274.79     73.63 o 
  -9   3  13      188.25      237.36     33.88 o 
  -8   3  13      134.52      115.66     29.86 o 
  -7   3  13     6554.18     6420.68     97.73 o 
  -6   3  13     3050.28     3128.60     59.37 o 
  -5   3  13     1631.59     1694.86     43.26 o 
  -4   3  13     3566.09     3757.12     65.01 o 
  -3   3  13     3828.47     3837.05     73.50 o 
  -2   3  13     1245.92     1417.84     42.60 o 
  -1   3  13     2460.87     2450.31     62.59 o 
   0   3  13     1386.09     1348.48     34.67 o 
   1   3  13        2.56       43.79     10.81 o 
   2   3  13     6947.03     6596.67     92.81 o 
   3   3  13     2906.61     3337.00     59.81 o 
   4   3  13       11.44       15.40     17.33 o 
   5   3  13     2836.22     2762.77     57.16 o 
   6   3  13    10882.28    10165.07    138.90 o 
   7   3  13     2042.61     2019.83     62.54 o 
   8   3  13       14.55       28.26     21.58 o 
   9   3  13     4145.52     3859.53     88.01 o 
  10   3  13     2592.43     2458.74     80.53 o 
  11   3  13        7.41       57.54     35.26 o 
  12   3  13       24.95       20.52     35.86 o 
  13   3  13      736.50      840.46     67.19 o 
  14   3  13      140.48       69.84     37.74 o 
  15   3  13     1202.87     1261.02     66.00 o 
 -15   4  13      255.94      101.12     40.21 o 
 -14   4  13     1689.40     1843.77     71.34 o 
 -13   4  13     4383.57     4350.63    117.74 o 
 -12   4  13      243.13      287.92     44.28 o 
 -11   4  13     1519.85     1432.07     66.15 o 
 -10   4  13     3268.24     3079.53     90.27 o 
  -9   4  13     2754.61     2767.25     82.83 o 
  -8   4  13     4636.07     4073.54     87.44 o 
  -7   4  13     2078.63     1825.77     56.66 o 
  -6   4  13     2901.08     2758.18     58.34 o 
  -5   4  13     3033.51     3173.88     62.07 o 
  -4   4  13    11038.24    10187.07    124.04 o 
  -3   4  13       63.73       37.89     14.96 o 
  -2   4  13      541.80      589.69     32.08 o 
  -1   4  13    16579.12    16815.77    230.85 o 
   0   4  13    13351.89    12946.89    186.24 o 
   1   4  13     1286.35     1486.74     58.30 o 
   2   4  13      101.28       72.93     22.89 o 
   3   4  13    14840.13    14717.37    184.56 o 
   4   4  13      476.50      566.21     29.92 o 
   5   4  13     3797.43     3889.00     87.63 o 
   6   4  13      603.38      513.26     37.77 o 
   7   4  13     3219.93     2967.55     66.87 o 
   8   4  13      716.55      595.61     40.98 o 
   9   4  13    10914.94    10612.87    218.12 o 
  10   4  13      410.64      384.42     40.44 o 
  11   4  13       26.40       16.32     35.58 o 
  12   4  13     4870.24     4622.85    206.23 o 
  13   4  13     1257.06     1398.14     76.03 o 
  14   4  13      200.23      215.40     49.81 o 
 -14   5  13       29.12       15.94     37.67 o 
 -13   5  13      121.81      143.35     45.80 o 
 -12   5  13       27.55      136.61     43.11 o 
 -11   5  13      869.11      861.34     58.40 o 
 -10   5  13      642.83      748.67     55.18 o 
  -9   5  13     1242.03     1183.93     53.68 o 
  -8   5  13      402.64      351.00     39.54 o 
  -7   5  13     1193.50     1005.35     47.68 o 
  -6   5  13     3116.37     3167.58     77.18 o 
  -5   5  13       25.90       46.13     19.79 o 
  -4   5  13      671.57      765.16     31.76 o 
  -3   5  13     1439.16     1436.96     50.15 o 
  -2   5  13      277.92      348.58     30.75 o 
  -1   5  13       25.82      129.51     25.59 o 
   0   5  13     1745.76     1664.81     55.11 o 
   1   5  13       56.35       67.50     25.32 o 
   2   5  13     2626.56     2707.54     74.65 o 
   3   5  13       19.74       31.38     25.61 o 
   4   5  13       70.83       81.52     28.07 o 
   5   5  13     2048.75     1734.04     80.28 o 
   6   5  13      957.98     1145.66     53.75 o 
   7   5  13       59.81       27.65     33.65 o 
   8   5  13      827.11      988.57     62.21 o 
   9   5  13     1348.46     1378.67     80.73 o 
  10   5  13       65.21       97.94     36.15 o 
  11   5  13      162.92      201.32     40.83 o 
  12   5  13      627.58      819.99     56.71 o 
  13   5  13      216.00      256.74     46.38 o 
 -12   6  13      442.67      431.56     57.07 o 
 -11   6  13     1999.16     1813.54     82.40 o 
 -10   6  13     2804.90     2548.71     91.84 o 
  -9   6  13      613.45      589.80     55.32 o 
  -8   6  13     2328.42     2273.85     70.41 o 
  -7   6  13       23.72        7.07     30.23 o 
  -6   6  13     3103.88     3052.73     89.31 o 
  -5   6  13      454.11      406.67     37.86 o 
  -4   6  13     2712.55     2898.99     67.02 o 
  -3   6  13     4204.15     3748.65     84.29 o 
  -2   6  13     8544.15     8214.80    138.36 o 
  -1   6  13      802.54      775.56     42.25 o 
   0   6  13     1605.00     1533.71     57.21 o 
   1   6  13     2145.38     2044.62     64.89 o 
   2   6  13     2284.47     2154.18     67.33 o 
   3   6  13     2072.04     2037.59     66.95 o 
   4   6  13      123.66       74.40     32.77 o 
   5   6  13     4046.72     3760.75    115.76 o 
   6   6  13      455.85      451.77     49.14 o 
   7   6  13     4499.44     4670.00    135.24 o 
   8   6  13      134.01      107.04     45.31 o 
   9   6  13      718.61      744.51     64.41 o 
  10   6  13     3172.70     3503.10    154.01 o 
  11   6  13     1700.42     1584.84     87.36 o 
 -10   7  13      222.84      331.89     53.55 o 
  -9   7  13      965.75      830.69     53.85 o 
  -8   7  13      888.04      654.05     50.05 o 
  -7   7  13     1485.19     1762.63     68.00 o 
  -6   7  13        1.45        9.36     33.39 o 
  -5   7  13     2901.24     2749.70     91.80 o 
  -4   7  13      398.54      410.63     54.85 o 
  -3   7  13     1059.50     1135.09     71.33 o 
  -2   7  13      588.30      613.11     39.18 o 
  -1   7  13     1036.40     1013.80     53.48 o 
   0   7  13      975.68      990.47     60.13 o 
   1   7  13      648.35      626.86     61.29 o 
   2   7  13     1491.53     1389.94     60.83 o 
   3   7  13        0.84        6.47     32.42 o 
   4   7  13     2511.94     2589.70     82.48 o 
   5   7  13       25.92       -5.57     39.72 o 
   6   7  13      475.26      383.72     46.92 o 
   7   7  13      209.85      181.88     52.27 o 
   8   7  13     1409.18     1283.95     79.39 o 
   9   7  13      916.38      955.23     74.03 o 
  -6   8  13      122.82      180.45     47.87 o 
  -5   8  13      246.45      199.89     48.19 o 
  -4   8  13      110.85      166.56     45.72 o 
  -3   8  13      203.42      249.76     49.94 o 
  -2   8  13        8.97       -4.90     42.22 o 
  -1   8  13       38.44      -11.98     30.92 o 
   0   8  13      345.62      309.13     43.37 o 
   1   8  13       63.74       33.36     37.52 o 
   2   8  13       81.59       79.61     38.81 o 
   3   8  13       16.32      -15.66     38.76 o 
   4   8  13      119.39       72.30     41.12 o 
   5   8  13      150.34       93.83     44.89 o 
 -17   0  14     4447.85     4360.41    151.69 o 
 -16   0  14       14.14      -32.63     49.37 o 
 -15   0  14     2944.10     2969.18     94.18 o 
 -14   0  14     4106.94     4055.16    106.47 o 
 -13   0  14      927.29      925.63     54.18 o 
 -12   0  14     3860.04     3790.75     95.12 o 
 -11   0  14      139.84      194.81     32.66 o 
 -10   0  14     5352.76     5081.51    180.13 o 
  -9   0  14     2998.69     2616.46     68.07 o 
  -8   0  14    28565.87    26853.09    392.89 o 
  -7   0  14      371.92      454.43     41.85 o 
  -6   0  14     1347.53     1213.67     40.71 o 
  -5   0  14    13267.37    12603.29    193.13 o 
  -4   0  14    17675.34    16130.82    238.20 o 
  -3   0  14      432.91      675.57     28.72 o 
  -2   0  14       21.87       31.82     21.27 o 
  -1   0  14    20856.54    20110.11    361.61 o 
   0   0  14      744.80      774.78     33.65 o 
   1   0  14    16608.49    16553.20    247.78 o 
   2   0  14     9741.96     9091.29    146.97 o 
   3   0  14     9091.09     8767.47    142.65 o 
   4   0  14     3811.85     3408.55     71.08 o 
   5   0  14    23203.18    22483.59    329.02 o 
   6   0  14      833.73      728.58     34.60 o 
   7   0  14      135.99      131.39     53.14 o 
   8   0  14    35483.99    33708.05    492.55 o 
   9   0  14      431.04      538.17     44.47 o 
  10   0  14     2703.14     1986.71     64.30 o 
  11   0  14     1104.27      735.40     59.60 o 
  12   0  14     8653.13     8569.44    397.07 o 
  13   0  14      392.09      429.81     86.78 o 
  14   0  14      815.52      852.06    108.97 o 
  15   0  14     1286.56     1410.36    135.34 o 
 -17   1  14       55.52        9.84     38.90 o 
 -16   1  14      223.00      254.55     42.55 o 
 -15   1  14      992.85     1120.91     50.53 o 
 -14   1  14     1757.79     1583.28     54.25 o 
 -13   1  14      725.30      779.39     40.15 o 
 -12   1  14     2363.39     1997.72     54.66 o 
 -11   1  14     4619.99     4500.83     93.05 o 
 -10   1  14     1408.14     1339.62     37.81 o 
  -9   1  14      283.85      219.42     20.45 o 
  -8   1  14     1355.77     1288.84     44.54 o 
  -7   1  14     2057.45     1818.31     36.94 o 
  -6   1  14        0.44        2.66     11.41 o 
  -5   1  14     1269.73      844.95     28.22 o 
  -4   1  14       10.63       49.86      9.80 o 
  -3   1  14      102.28      136.42     12.54 o 
  -2   1  14     7683.50     7771.84     99.26 o 
  -1   1  14     6249.43     6395.60     96.98 o 
   0   1  14     2872.85     2503.02     44.68 o 
   1   1  14     7559.55     7027.96     91.90 o 
   2   1  14    10152.38    10461.78    127.43 o 
   3   1  14     3399.09     2813.14     43.94 o 
   4   1  14      653.11      600.40     20.96 o 
   5   1  14     8408.37     7838.91     86.69 o 
   6   1  14     4845.87     4883.61     63.91 o 
   7   1  14        5.82       55.87     14.85 o 
   8   1  14     2152.37     2155.12     51.72 o 
   9   1  14      457.31      407.55     42.41 o 
  10   1  14       11.31       35.23     20.37 o 
  11   1  14     1651.93     1736.59     58.42 o 
  12   1  14      760.58      735.49     54.13 o 
  13   1  14      197.59      196.57     41.61 o 
  14   1  14     1813.01     2009.93    102.67 o 
  15   1  14      172.03      129.27     56.12 o 
 -16   2  14     1442.47     1655.95     81.41 o 
 -15   2  14      503.83      457.11     53.09 o 
 -14   2  14     1232.52     1399.11     70.15 o 
 -13   2  14      939.19      974.58     57.82 o 
 -12   2  14      668.55      729.01     50.89 o 
 -11   2  14      187.28      143.02     35.10 o 
 -10   2  14     4721.08     4401.14    102.67 o 
  -9   2  14      446.87      340.45     34.41 o 
  -8   2  14      709.71      780.73     32.23 o 
  -7   2  14     3145.46     3001.66     53.07 o 
  -6   2  14    13214.98    12803.15    143.10 o 
  -5   2  14       22.45       37.59     14.43 o 
  -4   2  14      270.92      295.52     22.35 o 
  -3   2  14    12464.84    11653.82    144.96 o 
  -2   2  14     4680.47     4670.66     79.59 o 
  -1   2  14     7124.13     6709.53    102.61 o 
   0   2  14        1.36       74.13     11.68 o 
   1   2  14     6717.74     6343.33     78.29 o 
   2   2  14      261.61      393.42     17.68 o 
   3   2  14    11182.89    10736.95    121.93 o 
   4   2  14      146.80      140.20     22.77 o 
   5   2  14      802.22      773.92     28.07 o 
   6   2  14     6836.88     6612.71    230.78 o 
   7   2  14     5318.31     5009.63     75.77 o 
   8   2  14     1597.33     1441.08     44.61 o 
   9   2  14      965.57     1096.60     41.06 o 
  10   2  14     3891.88     4532.34     82.85 o 
  11   2  14      382.99      287.01     40.81 o 
  12   2  14      651.99      728.69     47.11 o 
  13   2  14      673.52      663.50     48.35 o 
  14   2  14     2420.22     2374.14     78.05 o 
  15   2  14        6.21       18.01     54.84 o 
 -16   3  14     1541.07     1544.88     93.56 o 
 -15   3  14      207.74      282.61     66.88 o 
 -14   3  14      851.45      957.84     62.49 o 
 -13   3  14     4173.70     3889.62    116.27 o 
 -12   3  14     1478.07     1391.32     66.55 o 
 -11   3  14     2735.69     2628.40     83.77 o 
 -10   3  14       70.14      242.40     43.21 o 
  -9   3  14     4944.57     4495.83    105.22 o 
  -8   3  14       14.68       -7.44     25.70 o 
  -7   3  14     3818.29     3594.56     71.76 o 
  -6   3  14      808.66      798.61     32.17 o 
  -5   3  14     2100.59     2062.87     48.40 o 
  -4   3  14     7319.76     6818.62     99.93 o 
  -3   3  14     1733.15     1837.99     50.63 o 
  -2   3  14     4522.69     4348.26     69.86 o 
  -1   3  14      109.37      161.85     19.14 o 
   0   3  14    22502.22    21728.29    251.85 o 
   1   3  14     1704.21     1841.62     33.43 o 
   2   3  14     7120.56     6851.56     99.15 o 
   3   3  14     5617.60     5472.73     83.84 o 
   4   3  14     6581.26     6198.07     93.79 o 
   5   3  14     1275.98     1139.11     38.43 o 
   6   3  14      967.03     1016.10     38.67 o 
   7   3  14     6604.24     6464.64    102.40 o 
   8   3  14      934.28     1070.99     41.71 o 
   9   3  14     5957.39     5574.70    103.22 o 
  10   3  14      198.25      311.11     35.93 o 
  11   3  14     1473.26     1363.89     85.19 o 
  12   3  14      649.51      530.41     69.66 o 
  13   3  14     3022.94     3028.40    115.43 o 
  14   3  14      152.03      179.29     40.74 o 
 -15   4  14        8.56      -34.47     42.97 o 
 -14   4  14       17.51       74.61     45.54 o 
 -13   4  14      115.59      195.69     52.79 o 
 -12   4  14        0.81       29.72     50.63 o 
 -11   4  14        3.86       42.48     35.99 o 
 -10   4  14      222.73      269.97     75.85 o 
  -9   4  14       81.83       65.81     32.50 o 
  -8   4  14       93.32      125.20     28.93 o 
  -7   4  14       33.66       55.11     25.75 o 
  -6   4  14      517.25      646.63     31.79 o 
  -5   4  14      203.03      152.24     23.04 o 
  -4   4  14      128.57       93.33     19.20 o 
  -3   4  14      368.14      412.35     26.39 o 
  -2   4  14      416.57      468.81     30.82 o 
  -1   4  14       14.54       45.80     23.20 o 
   0   4  14      174.89      221.05     26.56 o 
   1   4  14       44.54       81.29     24.70 o 
   2   4  14      318.42      388.17     49.83 o 
   3   4  14      575.37      570.45     36.73 o 
   4   4  14      231.60      204.21     29.43 o 
   5   4  14      503.94      620.88     32.82 o 
   6   4  14       83.82       94.11     24.68 o 
   7   4  14      458.81      563.09     36.15 o 
   8   4  14       57.22       70.39     33.91 o 
   9   4  14     2016.06     2493.58     73.43 o 
  10   4  14     1245.27     1195.15     56.82 o 
  11   4  14      463.17      394.66     56.47 o 
  12   4  14      124.68       78.36     35.94 o 
  13   4  14       19.93       -3.83     36.37 o 
 -14   5  14      168.23       72.64     40.83 o 
 -13   5  14     1603.46     1665.52     80.76 o 
 -12   5  14      467.81      677.16     58.45 o 
 -11   5  14     2878.08     2405.98     86.93 o 
 -10   5  14      119.89      119.52     38.61 o 
  -9   5  14     4685.58     4782.81    102.97 o 
  -8   5  14       13.51       59.95     30.13 o 
  -7   5  14     3301.68     3258.69     80.78 o 
  -6   5  14     1035.24     1022.72     47.68 o 
  -5   5  14     4779.82     4637.77     83.22 o 
  -4   5  14     5330.87     5200.73     80.69 o 
  -3   5  14     3284.52     3307.95     86.64 o 
  -2   5  14     6268.23     5965.81    108.06 o 
  -1   5  14     1146.60     1164.89     60.89 o 
   0   5  14     5502.53     5510.52    103.92 o 
   1   5  14      341.26      318.44     40.46 o 
   2   5  14     2391.70     2172.51     78.14 o 
   3   5  14     1737.06     1615.22     59.50 o 
   4   5  14     4712.29     4732.81    100.84 o 
   5   5  14     1695.15     1706.24     63.98 o 
   6   5  14     1200.53     1133.99     53.83 o 
   7   5  14     1826.45     2114.91     72.27 o 
   8   5  14     2441.35     1965.51    128.32 o 
   9   5  14     2181.29     2257.66     89.01 o 
  10   5  14       15.11       65.02     45.67 o 
  11   5  14     2457.33     2427.09    121.04 o 
  12   5  14       45.27      -51.61     43.36 o 
 -12   6  14       71.69      105.89     46.32 o 
 -11   6  14       16.30       89.48     44.38 o 
 -10   6  14      168.89      312.35     49.32 o 
  -9   6  14       70.09       62.91     35.31 o 
  -8   6  14      215.96      141.04     35.94 o 
  -7   6  14      208.84      340.37     39.40 o 
  -6   6  14     3315.92     3299.01     83.29 o 
  -5   6  14       32.21        4.27     30.41 o 
  -4   6  14      101.46       41.44     34.89 o 
  -3   6  14      717.79      797.77     44.49 o 
  -2   6  14      888.50      881.60     45.32 o 
  -1   6  14      802.96      798.05     43.42 o 
   0   6  14       54.57       48.49     27.67 o 
   1   6  14     2557.91     2604.83     73.95 o 
   2   6  14      136.63      129.67     32.78 o 
   3   6  14     1893.02     1867.35     65.81 o 
   4   6  14      287.35      317.50     40.88 o 
   5   6  14       48.31       74.99     33.97 o 
   6   6  14     1402.83     1270.31     61.12 o 
   7   6  14       57.55       86.47     45.05 o 
   8   6  14       52.72       62.71     45.83 o 
   9   6  14       40.72       42.06     47.43 o 
  10   6  14     1731.71     1817.75     90.00 o 
 -10   7  14      153.42      172.78     50.37 o 
  -9   7  14     1025.51      970.84     57.84 o 
  -8   7  14       64.17       67.63     36.50 o 
  -7   7  14      688.78      744.28     52.10 o 
  -6   7  14      640.49      663.22     49.27 o 
  -5   7  14      243.73      160.12     42.85 o 
  -4   7  14      249.00      320.97     46.30 o 
  -3   7  14       63.48       63.66     49.63 o 
  -2   7  14     4413.91     4392.45    139.47 o 
  -1   7  14      933.92      869.16     49.38 o 
   0   7  14       16.64       23.49     33.05 o 
   1   7  14      270.65      197.83     37.43 o 
   2   7  14     2095.32     2021.14    131.24 o 
   3   7  14      698.83      702.38    124.45 o 
   4   7  14      476.87      498.98     48.82 o 
   5   7  14     1436.85     1469.96     66.91 o 
   6   7  14     2585.92     2172.43     81.64 o 
   7   7  14      340.31      236.61     52.72 o 
   8   7  14      390.24      372.14     59.17 o 
  -6   8  14      492.67      499.32     57.75 o 
  -5   8  14      940.83      764.03     62.15 o 
  -4   8  14     2297.47     2088.76     89.88 o 
  -3   8  14      861.21      931.65     66.70 o 
  -2   8  14      457.55      510.51     57.16 o 
  -1   8  14     1679.54     1796.08     63.51 o 
   0   8  14        9.36      199.75     40.25 o 
   1   8  14     1203.93     1426.99     66.39 o 
   2   8  14        9.11       50.30     39.43 o 
   3   8  14     1266.87     1269.86     65.32 o 
   4   8  14      689.36      702.22     57.27 o 
 -17   1  15     1963.95     2120.37     79.55 o 
 -16   1  15      561.70      642.57     51.77 o 
 -15   1  15     1610.99     1334.87     60.69 o 
 -14   1  15      259.35      274.04     38.51 o 
 -13   1  15     3083.12     3164.68     71.13 o 
 -12   1  15      262.79      325.42     30.81 o 
 -11   1  15     4394.90     4150.73     70.41 o 
 -10   1  15     1757.65     1943.56     44.87 o 
  -9   1  15     2938.98     2851.02     70.59 o 
  -8   1  15     6710.69     6508.12     85.07 o 
  -7   1  15     5018.08     4714.49     65.78 o 
  -6   1  15     3762.07     3484.76     51.76 o 
  -5   1  15       80.55       78.44     12.66 o 
  -4   1  15    19183.58    18326.17    166.45 o 
  -3   1  15      573.45      599.20     20.99 o 
  -2   1  15     7261.47     7460.47    126.15 o 
  -1   1  15     2896.87     2732.97     55.61 o 
   0   1  15    14277.16    13645.42    163.11 o 
   1   1  15     1944.52     1853.51     38.25 o 
   2   1  15     7543.27     7273.92     95.14 o 
   3   1  15     8891.97     8133.45     96.27 o 
   4   1  15     4489.28     4436.81     60.89 o 
   5   1  15     7747.34     7325.20     89.53 o 
   6   1  15     1311.47     1176.21     31.79 o 
   7   1  15     3507.72     3176.78     60.67 o 
   8   1  15     3010.35     2743.59     65.66 o 
   9   1  15     4211.18     4088.71     84.22 o 
  10   1  15      203.21      235.61     30.71 o 
  11   1  15     1532.18     1693.85     52.48 o 
  12   1  15     3004.84     2700.60     87.97 o 
  13   1  15     3483.59     3542.07    103.44 o 
  14   1  15      665.86      672.65     85.78 o 
  15   1  15       75.78       52.78     56.13 o 
 -16   2  15       60.18      -17.37     42.83 o 
 -15   2  15        0.93        4.28     39.17 o 
 -14   2  15     3304.39     3204.20    117.27 o 
 -13   2  15      149.06      225.21     51.51 o 
 -12   2  15      538.11      457.71     44.63 o 
 -11   2  15     1854.76     2004.63     71.07 o 
 -10   2  15     7755.80     7677.91    149.49 o 
  -9   2  15      273.23      362.97     36.20 o 
  -8   2  15      230.71      246.07     26.01 o 
  -7   2  15     6274.48     6233.96    103.20 o 
  -6   2  15     1025.13     1071.90     32.51 o 
  -5   2  15     2053.36     1925.31     41.00 o 
  -4   2  15       66.80       76.60     15.99 o 
  -3   2  15    10506.12    10058.19    130.47 o 
  -2   2  15      243.91      319.08     23.32 o 
  -1   2  15    14698.94    14203.25    191.90 o 
   0   2  15       27.80       48.68     12.26 o 
   1   2  15     1471.24     1680.71     35.54 o 
   2   2  15    13202.76    12706.87    140.91 o 
   3   2  15     6849.11     6679.89     83.94 o 
   4   2  15        8.25        6.29     16.84 o 
   5   2  15      927.44      827.37     29.92 o 
   6   2  15    11113.03    10625.48    143.18 o 
   7   2  15     1058.09     1078.21     35.65 o 
   8   2  15      999.90     1211.54     42.44 o 
   9   2  15     6243.90     6404.10    114.62 o 
  10   2  15     3824.98     3410.13     71.63 o 
  11   2  15      242.78      301.52     36.22 o 
  12   2  15      343.60      356.87     35.76 o 
  13   2  15      854.17      799.56     49.51 o 
  14   2  15       34.59       78.50     37.17 o 
  15   2  15     1121.09     1128.01    111.11 o 
 -16   3  15      168.42      344.97     54.26 o 
 -15   3  15     1801.41     1900.21     86.23 o 
 -14   3  15      344.97      430.46     52.45 o 
 -13   3  15      239.29      214.18     43.81 o 
 -12   3  15      123.83      128.10     38.02 o 
 -11   3  15      462.04      552.14     76.52 o 
 -10   3  15     1401.41     1183.71     57.76 o 
  -9   3  15     2043.70     1925.16     68.04 o 
  -8   3  15       21.32       46.33     29.18 o 
  -7   3  15      127.14      170.03     26.29 o 
  -6   3  15     5555.66     5365.72     86.26 o 
  -5   3  15     6841.36     6853.78    101.12 o 
  -4   3  15      450.07      478.97     31.02 o 
  -3   3  15     2677.74     2700.29     54.34 o 
  -2   3  15     9162.95     8584.27    129.83 o 
  -1   3  15     2182.43     2105.04     53.20 o 
   0   3  15       59.03       81.32     17.54 o 
   1   3  15     5518.53     5387.51     81.03 o 
   2   3  15     4667.72     4565.42     72.97 o 
   3   3  15     2479.40     2803.93     55.96 o 
   4   3  15      261.74      273.70     32.86 o 
   5   3  15     1593.70     1545.49     44.54 o 
   6   3  15       12.65       -6.47     20.30 o 
   7   3  15     2618.50     3022.97     73.72 o 
   8   3  15     4346.37     4035.26    142.99 o 
   9   3  15      545.47      609.02     35.83 o 
  10   3  15     2699.13     2808.49     77.41 o 
  11   3  15     5140.60     4509.18    102.18 o 
  12   3  15     1005.66     1054.78     55.01 o 
  13   3  15      375.28      382.04     52.21 o 
  14   3  15      618.12      618.10     46.25 o 
 -15   4  15      401.69      427.32     57.73 o 
 -14   4  15     1542.78     1440.51    125.00 o 
 -13   4  15      387.64      389.20     51.46 o 
 -12   4  15     5098.61     4588.93    119.80 o 
 -11   4  15      222.23      289.32     44.32 o 
 -10   4  15      809.30      775.66     65.49 o 
  -9   4  15     5352.89     5274.35    193.79 o 
  -8   4  15     8289.10     7914.41    136.19 o 
  -7   4  15      628.83      669.58     41.00 o 
  -6   4  15      317.27      291.62     26.44 o 
  -5   4  15     5842.66     5378.79     88.73 o 
  -4   4  15      241.71      256.19     25.32 o 
  -3   4  15     4935.95     4875.98     91.59 o 
  -2   4  15       21.68      160.69     35.85 o 
  -1   4  15     6462.21     6122.40     92.26 o 
   0   4  15     2278.34     2443.19     62.83 o 
   1   4  15     9312.86     8604.30    156.34 o 
   2   4  15      276.40      254.04     29.79 o 
   3   4  15       20.15       -6.97     24.30 o 
   4   4  15    15193.18    15438.05    224.56 o 
   5   4  15     3757.72     3755.69     86.19 o 
   6   4  15     2888.67     2625.94     71.94 o 
   7   4  15      544.12      620.64     53.00 o 
   8   4  15     8224.13     7706.70    121.66 o 
   9   4  15       52.25       67.88     42.45 o 
  10   4  15      363.11      307.73     39.76 o 
  11   4  15      742.39      640.87     49.18 o 
  12   4  15      665.81      801.69     54.77 o 
  13   4  15      975.63      916.18     58.35 o 
 -13   5  15      115.97       96.83     44.02 o 
 -12   5  15       23.37       13.12     40.21 o 
 -11   5  15      213.09      351.00     54.94 o 
 -10   5  15      153.16      110.72     39.74 o 
  -9   5  15      325.00      324.85     38.44 o 
  -8   5  15      206.40      185.49     33.92 o 
  -7   5  15      310.11      309.47     37.22 o 
  -6   5  15      242.90      215.23     32.93 o 
  -5   5  15     2162.45     2061.70     68.56 o 
  -4   5  15      878.27     1022.00     37.27 o 
  -3   5  15      970.06     1004.87     43.68 o 
  -2   5  15      485.46      394.03     33.55 o 
  -1   5  15      150.11      139.24     27.92 o 
   0   5  15      131.57      178.59     28.22 o 
   1   5  15      995.78     1089.80     49.90 o 
   2   5  15     1936.54     1919.12     74.50 o 
   3   5  15     1872.36     2006.80     63.95 o 
   4   5  15       74.33       52.64     33.56 o 
   5   5  15       26.49       14.08     29.02 o 
   6   5  15     1373.13     1285.34     58.19 o 
   7   5  15     1451.38     1381.97     61.51 o 
   8   5  15      112.03      237.66     57.66 o 
   9   5  15       54.93       35.14     52.80 o 
  10   5  15     1414.25     1780.61     84.11 o 
  11   5  15      657.07      519.77     59.10 o 
  12   5  15      192.27      212.80     52.16 o 
 -12   6  15      433.87      516.68     59.18 o 
 -11   6  15      101.03      149.04     46.44 o 
 -10   6  15     3521.88     3353.37    106.35 o 
  -9   6  15        0.23       19.51     34.57 o 
  -8   6  15       84.90      105.69     35.54 o 
  -7   6  15     2017.00     1929.12     67.15 o 
  -6   6  15      632.24      520.34     43.35 o 
  -5   6  15     2986.55     2866.57     79.46 o 
  -4   6  15       28.00       44.72     35.64 o 
  -3   6  15     6521.83     6484.80    121.78 o 
  -2   6  15      156.61      387.81     36.53 o 
  -1   6  15     3734.83     3826.35     88.52 o 
   0   6  15        1.15      -22.42     27.37 o 
   1   6  15      695.81      825.84     46.96 o 
   2   6  15     1707.91     1748.99     63.46 o 
   3   6  15     3504.54     3197.36     84.59 o 
   4   6  15      948.46      840.93     62.13 o 
   5   6  15      123.89       90.61     35.06 o 
   6   6  15     2809.19     2792.20     88.45 o 
   7   6  15      437.05      420.07     45.77 o 
   8   6  15      557.56      696.67     64.13 o 
   9   6  15       18.36       41.18     45.51 o 
  10   6  15     3796.97     4008.47    129.54 o 
  -9   7  15      195.61      193.93     42.70 o 
  -8   7  15      766.51      619.23     50.89 o 
  -7   7  15      512.61      421.58     46.38 o 
  -6   7  15     1055.93     1166.98     60.10 o 
  -5   7  15       94.68      129.74     41.41 o 
  -4   7  15     3107.73     2783.05     94.46 o 
  -3   7  15      415.54      322.77     47.52 o 
  -2   7  15      853.00     1039.13     47.46 o 
  -1   7  15      275.30      362.28     50.86 o 
   0   7  15     1367.59     1400.02     60.75 o 
   1   7  15      622.72      648.48     48.42 o 
   2   7  15      371.05      396.07     44.21 o 
   3   7  15      758.40      709.12     51.78 o 
   4   7  15      335.21      293.05     43.39 o 
   5   7  15     1821.12     2017.08    116.58 o 
   6   7  15       73.19       47.71     39.29 o 
   7   7  15      340.72      483.99     75.05 o 
   8   7  15      175.74      290.80     59.06 o 
  -5   8  15       46.10       38.03     44.11 o 
  -4   8  15        0.62      -30.85     43.38 o 
  -3   8  15      519.81      468.56     55.91 o 
  -2   8  15      141.26      173.52     72.93 o 
  -1   8  15      268.86      260.76     51.44 o 
   0   8  15       31.52       28.89     38.86 o 
   1   8  15       95.25      123.87     40.87 o 
   2   8  15        4.56      -21.04     38.66 o 
   3   8  15        1.34      -47.25     39.74 o 
 -16   0  16     5407.60     4921.71    231.08 o 
 -15   0  16       85.84       56.56     39.16 o 
 -14   0  16      662.95      741.79     54.31 o 
 -13   0  16     5108.00     5203.26    120.50 o 
 -12   0  16     5864.50     5544.25    121.16 o 
 -11   0  16     2038.79     1962.52     66.51 o 
 -10   0  16     1030.69     1189.09     53.35 o 
  -9   0  16     9824.63     9271.49    161.12 o 
  -8   0  16      709.59      889.95     41.87 o 
  -7   0  16    12668.27    11744.90    188.74 o 
  -6   0  16      241.74      271.17     64.29 o 
  -5   0  16     3191.75     2603.25     60.01 o 
  -4   0  16     7564.19     7178.40    120.31 o 
  -3   0  16    25901.33    24218.83    645.02 o 
  -2   0  16       18.55        8.85     23.43 o 
  -1   0  16       36.53       35.75     22.83 o 
   0   0  16    35816.64    36113.50    515.15 o 
   1   0  16    17075.94    15763.29    240.32 o 
   2   0  16     4622.97     5138.28     96.94 o 
   3   0  16      658.52      715.65     34.45 o 
   4   0  16    18319.58    17532.39    265.15 o 
   5   0  16      648.02      665.67     33.48 o 
   6   0  16     3800.00     3969.08     83.72 o 
   7   0  16      542.17      443.28     83.20 o 
   8   0  16     3071.89     2956.79     77.36 o 
   9   0  16    10158.15     9597.30    216.01 o 
  10   0  16     5778.88     5667.35    153.17 o 
  11   0  16      300.62      475.24     59.81 o 
  12   0  16      330.84      445.45     89.17 o 
  13   0  16     9130.79     7880.26    293.77 o 
  14   0  16     2785.71     3211.32    183.11 o 
  15   0  16       51.01       71.25     80.11 o 
 -16   1  16       53.53       85.19     38.92 o 
 -15   1  16       55.88       59.20     36.27 o 
 -14   1  16      103.84       69.94     33.00 o 
 -13   1  16     1002.19     1028.88     51.50 o 
 -12   1  16        6.87       15.04     28.23 o 
 -11   1  16       44.37       60.92     20.38 o 
 -10   1  16     2074.55     2131.08     47.00 o 
  -9   1  16     2978.56     2925.54     52.64 o 
  -8   1  16      596.21      685.93     28.56 o 
  -7   1  16     1203.00      984.47     29.02 o 
  -6   1  16     6183.08     5382.17     70.85 o 
  -5   1  16     1651.11     1581.85     30.20 o 
  -4   1  16      279.13      174.53     14.35 o 
  -3   1  16     2138.60     2150.01     42.76 o 
  -2   1  16     4173.72     3623.33     75.79 o 
  -1   1  16     2338.35     2638.52     55.13 o 
   0   1  16      608.84      655.60     25.03 o 
   1   1  16      735.06     1049.70     37.92 o 
   2   1  16      300.20      287.08     18.88 o 
   3   1  16     5153.01     4872.30     66.11 o 
   4   1  16     2480.53     2991.30     48.23 o 
   5   1  16      211.32      102.40     16.05 o 
   6   1  16     8639.39     8232.72    114.55 o 
   7   1  16     6292.46     6052.10     92.56 o 
   8   1  16      231.46      219.20     27.26 o 
   9   1  16      755.19      723.52     39.68 o 
  10   1  16     2596.83     2103.84     61.51 o 
  11   1  16     2087.53     2098.00     66.12 o 
  12   1  16        5.51       49.74     36.85 o 
  13   1  16      134.73      160.08     43.51 o 
  14   1  16      697.94      765.82     77.32 o 
  15   1  16      744.58      796.85     82.93 o 
 -16   2  16      512.84      684.09     55.57 o 
 -15   2  16      517.98      443.67     53.13 o 
 -14   2  16     3896.32     3857.90    110.13 o 
 -13   2  16      118.37      204.69     41.70 o 
 -12   2  16        6.03       14.68     33.89 o 
 -11   2  16     4436.25     4277.67    105.97 o 
 -10   2  16     1582.34     1521.21     60.59 o 
  -9   2  16     2239.19     2086.55     68.03 o 
  -8   2  16      147.30       97.39     21.10 o 
  -7   2  16     4475.82     4515.38     75.38 o 
  -6   2  16       62.95       55.84     18.04 o 
  -5   2  16     8703.98     8742.67    270.09 o 
  -4   2  16       17.20       -4.71     15.05 o 
  -3   2  16      663.26      827.62     35.23 o 
  -2   2  16     7909.17     7077.64    110.71 o 
  -1   2  16    13549.58    13754.10    188.22 o 
   0   2  16      181.20      160.17     21.25 o 
   1   2  16      537.91      551.24     24.75 o 
   2   2  16    21892.32    20621.02    239.80 o 
   3   2  16     2420.42     2413.84     50.49 o 
   4   2  16     2917.48     2666.27     54.94 o 
   5   2  16      757.73      742.95     29.75 o 
   6   2  16     6296.91     6063.86     86.45 o 
   7   2  16     1046.62     1115.24     36.11 o 
   8   2  16     1950.30     2061.03     59.00 o 
   9   2  16     2626.11     2550.69     62.16 o 
  10   2  16      127.32      123.44     26.88 o 
  11   2  16     4523.16     4252.06     96.60 o 
  12   2  16     1804.90     1887.68     62.28 o 
  13   2  16        3.64       28.10     33.79 o 
  14   2  16      522.57      655.68     60.71 o 
 -15   3  16     1348.21     1391.24     77.39 o 
 -14   3  16      134.79      170.62     48.64 o 
 -13   3  16     1643.03     1577.57    101.87 o 
 -12   3  16     3573.73     3111.38    111.23 o 
 -11   3  16     2920.67     2570.79    139.63 o 
 -10   3  16     2866.80     2752.54     83.56 o 
  -9   3  16      345.71      346.57     40.16 o 
  -8   3  16     5010.67     4825.48    137.17 o 
  -7   3  16     1041.08      850.76     36.20 o 
  -6   3  16     1834.17     2035.82     59.88 o 
  -5   3  16     2487.40     2518.77     83.53 o 
  -4   3  16     6937.29     6795.56    113.42 o 
  -3   3  16     2576.81     2542.07     59.73 o 
  -2   3  16     4730.57     4877.21     87.39 o 
  -1   3  16     1825.91     1617.86     45.75 o 
   0   3  16     3127.38     2935.57     56.18 o 
   1   3  16     4599.15     4200.94     83.91 o 
   2   3  16     1760.55     1672.80     52.56 o 
   3   3  16     3925.76     3791.66     80.37 o 
   4   3  16     1146.73     1296.60     40.90 o 
   5   3  16    10109.89     9763.52    135.73 o 
   6   3  16        6.49        6.36     18.95 o 
   7   3  16     1426.79     1115.43     38.58 o 
   8   3  16     2789.54     2614.71     64.05 o 
   9   3  16     1223.21     1360.37     48.69 o 
  10   3  16      738.13      845.49     73.21 o 
  11   3  16       52.76       32.06     33.17 o 
  12   3  16     2277.73     2484.24     78.71 o 
  13   3  16      120.51      115.65     37.51 o 
  14   3  16     1172.72     1159.21     57.35 o 
 -14   4  16        8.84       25.56     43.52 o 
 -13   4  16       14.68       25.55     41.63 o 
 -12   4  16       61.83      125.53     41.39 o 
 -11   4  16       73.81      104.12     37.80 o 
 -10   4  16       34.52       68.47     34.62 o 
  -9   4  16       28.56      169.30     38.01 o 
  -8   4  16       96.14       44.53     29.08 o 
  -7   4  16      492.62      496.81     38.08 o 
  -6   4  16      147.74      148.63     28.70 o 
  -5   4  16      236.85      222.50     25.60 o 
  -4   4  16      463.37      316.34     42.66 o 
  -3   4  16      470.30      463.19     39.26 o 
  -2   4  16      210.47      228.03     23.38 o 
  -1   4  16       65.63       85.65     24.12 o 
   0   4  16       28.42       31.39     25.22 o 
   1   4  16       64.07       68.79     24.53 o 
   2   4  16      142.54      141.29     26.87 o 
   3   4  16      123.00       58.20     28.47 o 
   4   4  16      128.99      121.65     29.41 o 
   5   4  16      195.68       81.56     29.07 o 
   6   4  16      136.97       88.93     30.38 o 
   7   4  16      532.70      444.05     51.27 o 
   8   4  16      175.90      224.21     32.25 o 
   9   4  16      590.29      540.81     53.00 o 
  10   4  16      231.90      301.08     46.85 o 
  11   4  16       51.14       44.34     43.34 o 
  12   4  16       24.39      -57.48     40.97 o 
  13   4  16      135.78      114.05     49.28 o 
 -13   5  16      980.74     1002.85     79.05 o 
 -12   5  16      675.91      892.85     64.31 o 
 -11   5  16     1596.09     1826.89     80.97 o 
 -10   5  16     1474.29     1230.76     66.81 o 
  -9   5  16       40.40       14.54     31.35 o 
  -8   5  16     3083.74     3099.32     82.01 o 
  -7   5  16        3.22       41.72     30.50 o 
  -6   5  16     3116.42     2807.40     75.97 o 
  -5   5  16      721.56      716.25     43.62 o 
  -4   5  16     5922.49     5926.84    114.16 o 
  -3   5  16      965.63     1041.35     45.87 o 
  -2   5  16     3821.59     3505.75     79.48 o 
  -1   5  16     2091.05     2101.89     62.78 o 
   0   5  16     1876.56     1928.66     61.03 o 
   1   5  16     4256.32     3885.72     94.85 o 
   2   5  16      713.22      754.84     44.17 o 
   3   5  16     6131.23     5714.61    113.92 o 
   4   5  16      172.69      116.01     31.72 o 
   5   5  16     6512.57     6155.96    121.73 o 
   6   5  16      178.01      128.58     35.60 o 
   7   5  16     1741.96     1953.46     87.38 o 
   8   5  16     1182.23     1280.01     93.85 o 
   9   5  16     4651.15     4330.88    125.54 o 
  10   5  16     1320.98     1311.72     75.79 o 
  11   5  16       78.04      178.80     50.09 o 
 -11   6  16      745.06      708.86     62.46 o 
 -10   6  16       26.08       74.49     44.98 o 
  -9   6  16      375.10      470.54     47.09 o 
  -8   6  16       63.82       60.98     34.66 o 
  -7   6  16      781.06      851.86     51.39 o 
  -6   6  16      226.23      241.61     38.95 o 
  -5   6  16     2146.56     2139.68     81.97 o 
  -4   6  16       43.69        2.35     36.17 o 
  -3   6  16        8.46       64.24     27.77 o 
  -2   6  16      850.07      847.00     46.54 o 
  -1   6  16     2210.97     2262.26     69.24 o 
   0   6  16       68.13       81.91     29.54 o 
   1   6  16       64.08       85.84     31.95 o 
   2   6  16     2250.96     2248.84     98.94 o 
   3   6  16      227.30      249.52     39.75 o 
   4   6  16      112.89      144.34     36.03 o 
   5   6  16      549.37      616.94     48.42 o 
   6   6  16      820.46      619.48     49.81 o 
   7   6  16      145.30      136.00     45.25 o 
   8   6  16       25.71        4.48     42.59 o 
   9   6  16      438.97      529.86     62.89 o 
  10   6  16      403.90      418.87     76.49 o 
  -9   7  16     1141.88     1304.59     66.10 o 
  -8   7  16      386.81      490.84     49.63 o 
  -7   7  16      120.62       79.76     39.33 o 
  -6   7  16     2170.09     2047.06     91.81 o 
  -5   7  16       14.81      -21.33     40.26 o 
  -4   7  16     1120.77      975.91    100.29 o 
  -3   7  16     1307.26     1357.98     72.06 o 
  -2   7  16     2258.20     2274.40     90.68 o 
  -1   7  16      496.42      633.75     47.24 o 
   0   7  16        2.56       19.32     32.71 o 
   1   7  16      631.80      751.75     50.63 o 
   2   7  16      130.31      178.37     39.86 o 
   3   7  16      639.92      710.72     52.28 o 
   4   7  16      137.51      110.30     41.46 o 
   5   7  16      325.30      268.47     45.00 o 
   6   7  16       64.60       12.88     39.74 o 
   7   7  16     1461.91     1501.19    101.74 o 
  -4   8  16       36.85       95.33     47.00 o 
  -3   8  16     1648.00     1508.84     80.45 o 
  -2   8  16      100.27      213.28     70.14 o 
  -1   8  16        3.22       24.36     44.81 o 
   0   8  16     3164.11     2897.13     94.60 o 
   1   8  16      335.29      429.13     49.81 o 
   2   8  16      450.86      483.55     52.46 o 
 -16   1  17     1378.08     1490.75     68.46 o 
 -15   1  17     2061.40     2031.84     74.24 o 
 -14   1  17      420.62      462.32     44.04 o 
 -13   1  17       84.50      133.88     45.65 o 
 -12   1  17     6564.14     6277.71    117.64 o 
 -11   1  17      735.14      928.63     45.62 o 
 -10   1  17     4035.81     4039.66     85.44 o 
  -9   1  17     1103.82     1140.63     45.55 o 
  -8   1  17     6809.34     6660.18    125.96 o 
  -7   1  17      395.20      454.86     20.52 o 
  -6   1  17     3462.82     3286.15     47.57 o 
  -5   1  17     3569.58     3505.52     48.43 o 
  -4   1  17     3574.80     3544.51     50.15 o 
  -3   1  17    11054.09    10269.12    129.94 o 
  -2   1  17     1757.54     1639.66     40.85 o 
  -1   1  17     5770.77     5624.85     92.90 o 
   0   1  17      443.62      493.26     26.75 o 
   1   1  17    20970.80    20309.09    234.88 o 
   2   1  17      209.16      225.96     19.00 o 
   3   1  17     5406.57     5343.81     72.02 o 
   4   1  17     4153.54     3781.15     57.02 o 
   5   1  17    10175.57     9435.46    124.83 o 
   6   1  17     1586.91     1560.71     44.21 o 
   7   1  17      102.28       68.08     21.46 o 
   8   1  17    10285.02     9488.59    149.41 o 
   9   1  17      107.82      159.59     28.57 o 
  10   1  17     3247.82     3225.09     78.34 o 
  11   1  17        9.38       76.51     31.12 o 
  12   1  17     2422.30     2621.88     90.10 o 
  13   1  17      368.16      448.54     52.06 o 
  14   1  17     1727.03     1796.97    106.18 o 
 -16   2  17      202.48      258.62     46.16 o 
 -15   2  17      815.82      905.70     57.13 o 
 -14   2  17      895.16     1074.32     57.83 o 
 -13   2  17     1608.35     1561.06     81.98 o 
 -12   2  17      620.02      642.19     44.39 o 
 -11   2  17     1023.72     1059.87     50.02 o 
 -10   2  17       31.89       49.24     27.72 o 
  -9   2  17     5112.18     4840.62     95.02 o 
  -8   2  17      394.74      360.80     26.90 o 
  -7   2  17        1.46       18.80     19.63 o 
  -6   2  17     4408.59     4143.79     66.50 o 
  -5   2  17     5971.56     5700.15     80.37 o 
  -4   2  17      229.02      248.90     20.56 o 
  -3   2  17       10.93      -13.06     19.05 o 
  -2   2  17    15436.63    14659.13    200.90 o 
  -1   2  17     3730.25     3692.59     71.65 o 
   0   2  17     3071.90     3152.94     64.08 o 
   1   2  17        5.85       14.10     19.84 o 
   2   2  17     7451.72     7489.21    100.42 o 
   3   2  17     1054.54     1140.20     45.16 o 
   4   2  17     3041.18     2774.98     58.82 o 
   5   2  17      906.19      778.98     34.32 o 
   6   2  17      131.55      174.24     21.62 o 
   7   2  17     5055.81     4977.06     86.93 o 
   8   2  17     3636.34     3484.10     71.86 o 
   9   2  17       38.38       63.92     25.44 o 
  10   2  17      862.38      967.74     46.99 o 
  11   2  17     3021.52     3009.32     80.88 o 
  12   2  17       76.09       61.97     41.16 o 
  13   2  17        3.65       47.84     40.91 o 
  14   2  17     1438.23     1428.33     78.65 o 
 -15   3  17       17.85       -1.20     44.22 o 
 -14   3  17      767.20      893.53     63.89 o 
 -13   3  17      555.02      719.32     57.65 o 
 -12   3  17       48.61       47.85     37.79 o 
 -11   3  17     1414.24     1368.14     64.78 o 
 -10   3  17     3685.84     3607.52    108.45 o 
  -9   3  17      242.37      298.11     44.72 o 
  -8   3  17      504.60      484.05     59.04 o 
  -7   3  17     2131.48     1848.84     50.45 o 
  -6   3  17     4233.30     4007.20     67.06 o 
  -5   3  17     1203.37     1137.35     36.48 o 
  -4   3  17      891.29      820.92     31.33 o 
  -3   3  17      271.20      333.57     38.69 o 
  -2   3  17        6.39       42.25     20.76 o 
  -1   3  17     2894.09     2950.42     64.22 o 
   0   3  17      580.51      662.08     28.45 o 
   1   3  17       76.15       72.05     30.49 o 
   2   3  17     4334.51     4305.71     87.52 o 
   3   3  17     8669.04     8334.26    136.82 o 
   4   3  17      443.29      402.62     34.07 o 
   5   3  17      118.82       88.70     28.30 o 
   6   3  17     2608.59     2551.67     54.47 o 
   7   3  17     1481.94     1464.11     44.78 o 
   8   3  17      253.17      239.28     27.37 o 
   9   3  17       71.67       94.02     28.06 o 
  10   3  17     2188.66     2267.10     72.24 o 
  11   3  17        0.77       15.30     32.03 o 
  12   3  17      774.35      597.50     49.31 o 
  13   3  17      167.61      232.76     43.07 o 
 -14   4  17      500.91      520.70     58.03 o 
 -13   4  17     1940.11     1873.29     83.48 o 
 -12   4  17      100.96      176.15     43.98 o 
 -11   4  17     7675.27     6804.94    150.54 o 
 -10   4  17      243.86      377.11     45.25 o 
  -9   4  17     1762.06     1569.82     68.08 o 
  -8   4  17     2720.19     2611.05     72.25 o 
  -7   4  17     8291.84     7683.93    134.14 o 
  -6   4  17      459.17      451.83     31.78 o 
  -5   4  17      260.85      279.43     27.74 o 
  -4   4  17    14426.11    14437.30    243.85 o 
  -3   4  17     6119.93     5758.82    103.00 o 
  -2   4  17      272.25      300.01     30.95 o 
  -1   4  17      365.71      363.74     33.47 o 
   0   4  17     5788.86     5681.22    106.26 o 
   1   4  17      182.63      295.01     32.37 o 
   2   4  17     5528.38     5235.85    103.03 o 
   3   4  17     1575.13     1349.36     52.78 o 
   4   4  17     1662.44     1440.77     55.23 o 
   5   4  17     5315.15     5097.60    139.73 o 
   6   4  17     7344.82     7172.75    132.75 o 
   7   4  17     1115.97     1140.19     47.82 o 
   8   4  17      278.83      288.98     46.69 o 
   9   4  17    17020.85    16527.09    293.58 o 
  10   4  17      913.89     1164.15     69.18 o 
  11   4  17      585.20      576.68     78.10 o 
  12   4  17     1310.46     1282.85    116.25 o 
 -13   5  17      751.48      798.18     66.70 o 
 -12   5  17       91.94       88.19     44.39 o 
 -11   5  17      137.67      187.36     46.17 o 
 -10   5  17      688.49      766.43     58.43 o 
  -9   5  17      121.10       75.95     35.71 o 
  -8   5  17        5.33       31.25     33.14 o 
  -7   5  17       52.04       72.92     31.49 o 
  -6   5  17      870.71      844.53     48.25 o 
  -5   5  17      171.51      154.90     33.44 o 
  -4   5  17      208.19      186.23     30.74 o 
  -3   5  17       22.01       84.85     28.19 o 
  -2   5  17      255.60      261.52     35.46 o 
  -1   5  17      472.80      484.84     36.28 o 
   0   5  17     1327.02     1443.44     54.83 o 
   1   5  17      647.83      712.84     43.47 o 
   2   5  17     1200.52     1187.37     53.40 o 
   3   5  17     1173.56     1345.76     57.29 o 
   4   5  17       85.09      113.17     34.72 o 
   5   5  17      369.93      421.78     43.08 o 
   6   5  17     2284.17     2149.37     72.61 o 
   7   5  17       35.30      -23.58     30.86 o 
   8   5  17        1.72       -0.75     41.61 o 
   9   5  17      237.96      285.75     52.19 o 
  10   5  17       31.96       15.54     43.80 o 
  11   5  17      393.60      361.20     75.26 o 
 -11   6  17      719.57      826.41     66.32 o 
 -10   6  17        1.76      -22.09     41.54 o 
  -9   6  17     1624.09     1688.49     69.28 o 
  -8   6  17        6.70      -48.61     32.41 o 
  -7   6  17     1077.26     1174.32     59.13 o 
  -6   6  17     1994.28     1782.52     67.35 o 
  -5   6  17     1611.74     1468.47     69.77 o 
  -4   6  17     1020.06     1014.07     61.90 o 
  -3   6  17      213.77      252.77     32.16 o 
  -2   6  17     5087.47     4794.30    106.60 o 
  -1   6  17        5.72      102.91     32.07 o 
   0   6  17     3426.16     3366.52     86.68 o 
   1   6  17      198.57      247.07     36.54 o 
   2   6  17      930.81      961.60     52.91 o 
   3   6  17      394.21      434.60     43.19 o 
   4   6  17     3041.58     3114.34    101.75 o 
   5   6  17      376.83      499.97     46.74 o 
   6   6  17      111.75       52.04     36.91 o 
   7   6  17     1784.88     1789.14     73.59 o 
   8   6  17      789.10      869.94     69.53 o 
   9   6  17      127.73      122.24     51.34 o 
  -8   7  17     1678.96     1445.58     69.61 o 
  -7   7  17      201.32      223.45     44.23 o 
  -6   7  17      530.99      528.34     57.68 o 
  -5   7  17      613.27      650.30     85.86 o 
  -4   7  17      159.83      191.12     46.72 o 
  -3   7  17      846.97      777.14     94.84 o 
  -2   7  17       15.42        5.27     30.62 o 
  -1   7  17     2203.05     2143.23     74.26 o 
   0   7  17      161.86      193.15     38.28 o 
   1   7  17     2327.18     2089.75     74.77 o 
   2   7  17       15.13       43.71     36.21 o 
   3   7  17     1400.95     1338.33     64.99 o 
   4   7  17      585.65      548.92     81.58 o 
   5   7  17      626.55      498.74     51.77 o 
   6   7  17      786.37      824.91     59.67 o 
 -16   0  18      484.88      663.38    114.94 o 
 -15   0  18     3756.77     3697.46    199.53 o 
 -14   0  18     1182.65     1245.06    122.90 o 
 -13   0  18     1424.55     1288.25    120.12 o 
 -12   0  18     2333.65     2409.98     86.81 o 
 -11   0  18     7666.94     7660.57    148.14 o 
 -10   0  18       54.92      270.38     33.58 o 
  -9   0  18      334.17      455.12     35.32 o 
  -8   0  18    15503.00    15116.78    238.35 o 
  -7   0  18     6430.13     6574.67    120.64 o 
  -6   0  18     1574.96     1577.57     50.05 o 
  -5   0  18      199.68      329.04     26.39 o 
  -4   0  18     7212.10     6603.22    143.05 o 
  -3   0  18      342.36      499.32     37.47 o 
  -2   0  18     7542.86     6610.65    149.92 o 
  -1   0  18       10.44       -0.12     21.61 o 
   0   0  18     4194.60     3392.80     77.43 o 
   1   0  18     9751.64     9290.30    156.92 o 
   2   0  18    22763.84    21791.61    325.69 o 
   3   0  18      918.40     1057.78     55.17 o 
   4   0  18      444.21      500.37     31.32 o 
   5   0  18    21369.61    19222.38    291.66 o 
   6   0  18     7242.22     7512.16    135.06 o 
   7   0  18     2853.61     2792.65    116.04 o 
   8   0  18     5677.60     4847.34    136.02 o 
   9   0  18    12315.59    12051.36    261.63 o 
  10   0  18       14.98       33.11     41.25 o 
  11   0  18     1061.41     1231.65    171.52 o 
  12   0  18     1110.78     1049.14     85.73 o 
  13   0  18      468.39      627.75    102.40 o 
  14   0  18     2850.81     2960.13    182.02 o 
 -16   1  18       66.05      114.19     41.39 o 
 -15   1  18      348.38      492.54     82.79 o 
 -14   1  18     1628.34     1657.24     65.77 o 
 -13   1  18      441.15      601.27     43.89 o 
 -12   1  18      102.36      121.81     32.66 o 
 -11   1  18      149.00      198.80     31.93 o 
 -10   1  18     1117.86     1120.00     47.55 o 
  -9   1  18     1280.52     1202.10     47.24 o 
  -8   1  18     1234.74     1207.47     40.45 o 
  -7   1  18       42.03        4.75     13.06 o 
  -6   1  18      585.98      520.17     27.37 o 
  -5   1  18     3946.92     3616.10     70.24 o 
  -4   1  18     7462.89     7549.66     94.31 o 
  -3   1  18       29.81       83.70     16.26 o 
  -2   1  18     6969.00     6444.44     89.95 o 
  -1   1  18     5724.39     4839.27     85.24 o 
   0   1  18     3174.72     2599.04     78.79 o 
   1   1  18      858.41     1119.03     33.82 o 
   2   1  18     3483.97     3583.88     55.61 o 
   3   1  18     2087.99     1734.56     39.54 o 
   4   1  18     1475.77     1716.08     42.12 o 
   5   1  18       40.20       29.39     19.14 o 
   6   1  18      664.36      726.53     32.25 o 
   7   1  18      213.86      228.09     33.56 o 
   8   1  18     3213.43     3199.83     75.32 o 
   9   1  18     1340.08     1264.32     51.18 o 
  10   1  18     1310.91     1579.30     67.55 o 
  11   1  18     3026.32     2913.55     80.04 o 
  12   1  18     3245.91     3185.44    100.15 o 
  13   1  18      934.02      996.60     78.31 o 
  14   1  18      747.27      719.08     80.41 o 
 -15   2  18      366.05      392.01     46.40 o 
 -14   2  18      106.15       79.31     37.13 o 
 -13   2  18     2162.30     2111.81     71.81 o 
 -12   2  18        6.04       26.93     30.96 o 
 -11   2  18     1714.77     1748.10     61.77 o 
 -10   2  18     2145.14     1844.36     59.90 o 
  -9   2  18     5011.72     4745.37     94.94 o 
  -8   2  18      172.16      176.71     24.61 o 
  -7   2  18      227.15      204.25     24.34 o 
  -6   2  18     8211.70     7581.38    100.75 o 
  -5   2  18      398.77      269.64     22.50 o 
  -4   2  18     7527.23     7621.07    109.16 o 
  -3   2  18      245.61      318.83     27.35 o 
  -2   2  18     3974.11     4103.35     77.82 o 
  -1   2  18     1523.04     1642.64     47.96 o 
   0   2  18     6917.48     7049.63    111.52 o 
   1   2  18      907.75      821.51     34.64 o 
   2   2  18     1282.55     1245.28     66.40 o 
   3   2  18     8289.80     7705.16    121.69 o 
   4   2  18     4451.18     4162.35     73.01 o 
   5   2  18       21.78        9.55     19.65 o 
   6   2  18      758.17      921.17     42.15 o 
   7   2  18     3851.29     3800.30     67.50 o 
   8   2  18      352.10      216.95     24.97 o 
   9   2  18     2019.55     1761.12     54.84 o 
  10   2  18     1283.75     1492.95     58.19 o 
  11   2  18     1630.84     1634.31     72.09 o 
  12   2  18      710.56      810.36     61.15 o 
  13   2  18      682.85      695.76     61.65 o 
 -15   3  18      509.91      525.26     59.34 o 
 -14   3  18      882.33      907.78     79.75 o 
 -13   3  18      149.83      163.33     44.69 o 
 -12   3  18     4864.85     4309.71    114.70 o 
 -11   3  18       15.24        6.50     32.92 o 
 -10   3  18     2272.75     2097.62    155.54 o 
  -9   3  18      743.03      721.88     50.45 o 
  -8   3  18      345.65      420.94     36.61 o 
  -7   3  18     4235.34     4031.76     69.49 o 
  -6   3  18      390.82      288.98     25.45 o 
  -5   3  18     3777.16     3847.04     72.04 o 
  -4   3  18       94.36      183.12     23.17 o 
  -3   3  18    12272.52    11711.51    171.77 o 
  -2   3  18      437.07      451.54     44.53 o 
  -1   3  18     1599.19     1677.17     48.77 o 
   0   3  18     2544.91     2064.21     68.35 o 
   1   3  18     5476.28     5351.83    121.86 o 
   2   3  18      860.42      754.86     44.10 o 
   3   3  18     1050.24     1182.22     47.78 o 
   4   3  18     5056.44     4671.01     97.34 o 
   5   3  18      998.86      917.43     50.68 o 
   6   3  18     6376.56     5904.43    100.87 o 
   7   3  18       22.06       27.37     25.50 o 
   8   3  18     4342.30     4101.42     83.17 o 
   9   3  18     1967.14     1754.64     76.53 o 
  10   3  18     3293.67     3568.54     90.88 o 
  11   3  18      145.04       49.61     33.63 o 
  12   3  18       23.01       29.89     36.10 o 
  13   3  18     2422.03     2357.57    128.99 o 
 -14   4  18       65.78      171.44     49.96 o 
 -13   4  18        0.51      -45.59     41.13 o 
 -12   4  18      261.71      250.55     47.13 o 
 -11   4  18        2.26       54.85     44.77 o 
 -10   4  18       16.07       32.93     54.53 o 
  -9   4  18       19.45      -38.08     34.33 o 
  -8   4  18      372.50      352.61     42.95 o 
  -7   4  18      215.86      241.79     34.46 o 
  -6   4  18      171.96      263.84     33.98 o 
  -5   4  18        8.51      -17.91     20.53 o 
  -4   4  18       27.68       24.19     22.27 o 
  -3   4  18       27.83       -2.72     24.59 o 
  -2   4  18       77.76       73.98     31.30 o 
  -1   4  18      731.82      651.55     39.50 o 
   0   4  18      122.57      114.00     28.83 o 
   1   4  18     1202.81     1270.30     51.38 o 
   2   4  18        7.42       38.88     25.90 o 
   3   4  18        0.00      -11.04     26.88 o 
   4   4  18      505.78      461.86     43.24 o 
   5   4  18      161.12      186.96     43.90 o 
   6   4  18       29.97       48.69     31.34 o 
   7   4  18      172.81      108.82     31.01 o 
   8   4  18       22.05       49.32     30.45 o 
   9   4  18      141.12      117.32     44.05 o 
  10   4  18        0.14        6.11     41.94 o 
  11   4  18      242.70      214.29     51.21 o 
  12   4  18       48.89       15.37     47.98 o 
 -12   5  18     2370.91     2254.89     93.27 o 
 -11   5  18      403.39      383.85     58.22 o 
 -10   5  18     2297.38     2116.03     88.85 o 
  -9   5  18      740.25      773.17     66.74 o 
  -8   5  18     1197.17     1041.34     88.86 o 
  -7   5  18     3076.07     3064.50    122.75 o 
  -6   5  18      733.54      876.74     50.25 o 
  -5   5  18     5520.49     5048.67    122.82 o 
  -4   5  18      542.74      439.40     46.88 o 
  -3   5  18     7369.02     7570.23    155.15 o 
  -2   5  18        6.76       67.96     29.20 o 
  -1   5  18     2971.38     2918.89     77.28 o 
   0   5  18     2728.90     3026.05    102.69 o 
   1   5  18     3352.16     3190.17    135.41 o 
   2   5  18     1720.95     1729.54     80.34 o 
   3   5  18      535.86      504.59     41.14 o 
   4   5  18     4567.61     4063.39     97.20 o 
   5   5  18      532.96      582.81     45.74 o 
   6   5  18     2817.53     2799.88    112.08 o 
   7   5  18        1.21       23.72     33.79 o 
   8   5  18      979.53      850.52     56.41 o 
   9   5  18        7.33      -52.41     42.62 o 
  10   5  18     1848.78     1938.76     92.27 o 
 -10   6  18      248.12      224.94     51.10 o 
  -9   6  18     1099.05     1338.08     77.09 o 
  -8   6  18       22.97       39.65     37.18 o 
  -7   6  18       77.02       33.25     34.65 o 
  -6   6  18     1729.57     1723.94     78.07 o 
  -5   6  18      231.66      326.07     48.00 o 
  -4   6  18      275.81      260.90     55.05 o 
  -3   6  18      560.41      717.95     41.13 o 
  -2   6  18      639.02      586.06     44.24 o 
  -1   6  18      249.05      252.50     37.65 o 
   0   6  18     1076.78     1213.66     56.20 o 
   1   6  18      580.60      524.33     45.78 o 
   2   6  18       95.29      149.17     36.57 o 
   3   6  18     1681.00     1832.79     76.69 o 
   4   6  18      186.11      159.92     40.78 o 
   5   6  18       86.79       37.05     36.57 o 
   6   6  18      158.21      107.28     39.43 o 
   7   6  18     2034.95     1986.87     79.36 o 
   8   6  18       16.14       16.85     47.36 o 
  -7   7  18      493.62      471.47     55.70 o 
  -6   7  18       52.44       -2.44     42.25 o 
  -5   7  18     1097.72     1194.01     93.47 o 
  -4   7  18      970.97      900.18     90.25 o 
  -3   7  18      444.98      359.30     49.85 o 
  -2   7  18      241.82      246.03     41.54 o 
  -1   7  18     2060.87     1949.87     72.49 o 
   0   7  18      115.14      103.94     38.92 o 
   1   7  18      316.73      335.57     43.83 o 
   2   7  18     1891.56     2045.88     78.05 o 
   3   7  18     1088.00      891.12     57.99 o 
   4   7  18      465.36      504.94     51.77 o 
   5   7  18       27.09       58.70     41.75 o 
 -15   1  19       14.54       34.33     43.75 o 
 -14   1  19     1242.81     1238.74     59.63 o 
 -13   1  19      645.21      745.69     67.24 o 
 -12   1  19     1386.73     1348.15     64.65 o 
 -11   1  19     3278.08     3223.92     95.92 o 
 -10   1  19     1693.59     1697.63     57.23 o 
  -9   1  19     4255.59     3981.77     75.11 o 
  -8   1  19      296.32      282.93     26.44 o 
  -7   1  19     8994.80     8644.04    134.53 o 
  -6   1  19       20.92        5.62     18.02 o 
  -5   1  19     2438.71     2439.29     51.67 o 
  -4   1  19     1486.36     1524.78     43.13 o 
  -3   1  19     9133.38     8850.07    136.33 o 
  -2   1  19     3083.21     2998.00     64.78 o 
  -1   1  19      344.29      440.71     28.74 o 
   0   1  19     8048.75     7494.64    117.06 o 
   1   1  19     1383.53     1414.48     38.94 o 
   2   1  19     6458.37     5930.53     80.28 o 
   3   1  19     1225.39     1226.10     33.41 o 
   4   1  19     6957.23     6468.58    109.43 o 
   5   1  19      820.77      920.50     38.10 o 
   6   1  19     7569.33     6773.83    243.52 o 
   7   1  19      727.39      765.90     40.64 o 
   8   1  19     1776.45     1763.14     58.04 o 
   9   1  19     3998.28     3804.64    100.41 o 
  10   1  19     2139.23     1899.30     74.01 o 
  11   1  19      945.60     1005.79     53.20 o 
  12   1  19        5.75       40.31     39.89 o 
  13   1  19     2045.20     2007.49     85.73 o 
 -15   2  19      186.67      133.16     42.20 o 
 -14   2  19      333.18      353.03     44.03 o 
 -13   2  19     3127.94     3180.75     86.63 o 
 -12   2  19        5.93       28.07     31.65 o 
 -11   2  19      259.63      239.46     34.33 o 
 -10   2  19     3000.38     2944.32     75.77 o 
  -9   2  19      848.44      939.71     45.56 o 
  -8   2  19     1204.45     1201.92     42.68 o 
  -7   2  19      243.15      310.39     26.92 o 
  -6   2  19     2639.95     2653.23     59.19 o 
  -5   2  19      797.31      799.55     31.47 o 
  -4   2  19     5216.21     5276.65     85.31 o 
  -3   2  19      245.49      195.29     26.57 o 
  -2   2  19       13.97       81.37     22.91 o 
  -1   2  19     2092.05     1957.97     52.14 o 
   0   2  19     3398.68     3510.50     85.58 o 
   1   2  19       11.92       31.63     19.81 o 
   2   2  19      401.91      371.44     34.74 o 
   3   2  19    12183.88    11281.71    195.41 o 
   4   2  19       73.36      121.33     26.94 o 
   5   2  19      632.71      655.49     32.75 o 
   6   2  19      732.53      862.44     37.81 o 
   7   2  19     3924.79     3746.78     74.03 o 
   8   2  19      389.38      364.13     43.21 o 
   9   2  19      696.80      783.91     56.82 o 
  10   2  19      594.64      586.20     57.30 o 
  11   2  19       58.12       52.94     53.49 o 
  12   2  19     1522.36     1616.90     78.89 o 
  13   2  19       75.43      104.42     47.19 o 
 -14   3  19       16.95      -33.32     36.23 o 
 -13   3  19     1273.38     1177.31     60.50 o 
 -12   3  19      931.25     1009.90     55.47 o 
 -11   3  19       84.29      119.99     34.49 o 
 -10   3  19      143.78      130.45     33.43 o 
  -9   3  19     2353.36     2326.45     68.73 o 
  -8   3  19     2333.30     2491.84     69.24 o 
  -7   3  19      242.54      235.25     24.53 o 
  -6   3  19     1813.34     1739.89     61.42 o 
  -5   3  19     9708.50     9002.48    128.46 o 
  -4   3  19       50.43       30.64     21.81 o 
  -3   3  19       20.46       34.76     23.96 o 
  -2   3  19     1336.22     1408.88     64.74 o 
  -1   3  19     2049.91     2054.58     68.91 o 
   0   3  19     3209.66     3508.68     90.48 o 
   1   3  19      627.83      616.48     44.90 o 
   2   3  19     1470.28     1461.72     62.19 o 
   3   3  19      770.49      753.06     40.99 o 
   4   3  19     2165.16     2032.98     68.62 o 
   5   3  19     1124.58     1113.34     49.44 o 
   6   3  19      912.19      868.14     41.18 o 
   7   3  19     4225.46     4164.55     87.08 o 
   8   3  19     3756.41     3739.66    109.42 o 
   9   3  19       25.32       22.01     32.38 o 
  10   3  19       30.62       43.43     40.02 o 
  11   3  19     2380.80     2407.00     98.16 o 
  12   3  19     1250.11     1406.83     77.36 o 
 -13   4  19      533.73      477.54     55.79 o 
 -12   4  19     3186.46     3300.19    105.77 o 
 -11   4  19     3212.47     3243.62    102.47 o 
 -10   4  19      391.64      414.65     49.63 o 
  -9   4  19        2.89       -1.67     34.95 o 
  -8   4  19     3827.26     3594.72     88.02 o 
  -7   4  19       25.71       -6.54     28.30 o 
  -6   4  19     7437.45     6919.63    111.91 o 
  -5   4  19      531.98      504.59     51.02 o 
  -4   4  19     3665.99     3224.96     68.08 o 
  -3   4  19     3113.62     3439.57     94.55 o 
  -2   4  19     7673.00     7145.73    187.65 o 
  -1   4  19      419.60      476.37     46.96 o 
   0   4  19       22.05       74.27     28.82 o 
   1   4  19    12421.81    12300.28    190.59 o 
   2   4  19     2982.20     2903.98     77.17 o 
   3   4  19     1010.45      998.97     49.00 o 
   4   4  19     1825.54     1823.49     87.05 o 
   5   4  19     7605.17     7604.25    139.67 o 
   6   4  19       88.99       73.53     32.38 o 
   7   4  19     1569.19     1560.45     57.42 o 
   8   4  19     1281.06     1119.48     54.02 o 
   9   4  19     1767.04     1806.35     82.47 o 
  10   4  19     2497.98     2521.59    115.21 o 
  11   4  19      351.88      294.85     52.80 o 
 -12   5  19      646.78      662.58     62.68 o 
 -11   5  19      191.28      266.60     61.74 o 
 -10   5  19       57.81       92.03     42.95 o 
  -9   5  19      478.36      485.96     46.04 o 
  -8   5  19      718.31      772.78     50.69 o 
  -7   5  19       12.63       57.88     33.34 o 
  -6   5  19     1140.30     1092.86     55.34 o 
  -5   5  19     2056.38     1976.10     79.62 o 
  -4   5  19       36.74       19.56     24.32 o 
  -3   5  19        3.88       -4.24     32.72 o 
  -2   5  19      329.88      313.19     36.05 o 
  -1   5  19       73.80      131.45     32.41 o 
   0   5  19       52.47      145.94     34.13 o 
   1   5  19        4.93       10.40     29.63 o 
   2   5  19       78.29      106.68     32.76 o 
   3   5  19     1069.83     1009.02     54.79 o 
   4   5  19      704.55      786.74     50.69 o 
   5   5  19      229.96      236.24     39.80 o 
   6   5  19      909.34      973.67     57.08 o 
   7   5  19     1687.52     1849.22     91.02 o 
   8   5  19     1805.21     1926.60     76.20 o 
   9   5  19       26.08       42.45     47.99 o 
  10   5  19      659.32      607.82     65.52 o 
 -10   6  19     1638.35     1525.68     82.08 o 
  -9   6  19      589.74      577.07     52.94 o 
  -8   6  19     1888.98     1688.64     71.13 o 
  -7   6  19       31.93       16.65     36.98 o 
  -6   6  19     1570.30     1749.14     79.11 o 
  -5   6  19      965.02     1002.66     65.28 o 
  -4   6  19     3028.62     3104.25    100.25 o 
  -3   6  19      499.39      554.63     39.58 o 
  -2   6  19      968.98     1010.11     71.69 o 
  -1   6  19     4691.02     4208.86    107.75 o 
   0   6  19     1826.46     1672.30     64.97 o 
   1   6  19     2887.22     2631.19     79.48 o 
   2   6  19      602.35      498.22     46.83 o 
   3   6  19     3802.92     3772.14     98.11 o 
   4   6  19       75.71       91.10     39.08 o 
   5   6  19     1557.41     1508.24     68.72 o 
   6   6  19      601.18      636.51     64.21 o 
   7   6  19     1179.08     1251.52     66.86 o 
   8   6  19     1560.07     1843.65     92.01 o 
  -6   7  19      169.18       50.21     45.24 o 
  -5   7  19      652.90      525.32     57.79 o 
  -4   7  19      549.01      554.11     56.54 o 
  -3   7  19      447.97      564.43     58.27 o 
  -2   7  19     1478.19     1479.00     88.72 o 
  -1   7  19      792.70      919.66     56.53 o 
   0   7  19     1492.96     1500.83     94.37 o 
   1   7  19       26.13       71.18     39.66 o 
   2   7  19     1668.39     1706.69     73.38 o 
   3   7  19      155.52      106.78     41.87 o 
   4   7  19      666.03      605.54     53.72 o 
 -15   0  20     1485.85     1494.55    135.84 o 
 -14   0  20      301.94      259.74     86.48 o 
 -13   0  20       56.51       73.15     66.78 o 
 -12   0  20     3323.35     3234.40    169.88 o 
 -11   0  20        9.12       78.72     67.27 o 
 -10   0  20     8627.68     8544.63    294.67 o 
  -9   0  20      120.43      215.95     65.68 o 
  -8   0  20     1427.23     1448.17    109.97 o 
  -7   0  20     8885.59     8654.84    150.34 o 
  -6   0  20    13393.52    12483.93    403.47 o 
  -5   0  20      660.51      780.77     47.67 o 
  -4   0  20       45.34       46.02     26.73 o 
  -3   0  20    21249.84    20316.04    403.49 o 
  -2   0  20     4764.56     4961.43    104.93 o 
  -1   0  20       93.39      172.28     28.23 o 
   0   0  20     2526.29     2085.92     68.06 o 
   1   0  20     8802.61     8188.33    146.23 o 
   2   0  20       47.45       43.51     23.04 o 
   3   0  20     6459.98     5723.66    112.63 o 
   4   0  20     1819.48     1665.57     55.76 o 
   5   0  20     1099.72     1039.78     46.14 o 
   6   0  20     8149.98     8093.62    276.96 o 
   7   0  20     3803.45     3685.51    167.59 o 
   8   0  20      486.09      466.15     55.17 o 
   9   0  20     1223.63     1080.43     72.83 o 
  10   0  20    14225.72    13781.09    300.05 o 
  11   0  20     1498.53     1717.45     92.95 o 
  12   0  20      120.95      263.82     58.72 o 
  13   0  20     3720.69     3926.15    204.81 o 
 -15   1  20      128.33       75.61     60.44 o 
 -14   1  20       34.47       21.94     63.54 o 
 -13   1  20      432.78      632.25     46.20 o 
 -12   1  20     1890.06     1744.41     63.22 o 
 -11   1  20      194.65      226.07     39.10 o 
 -10   1  20      458.83      643.43     40.98 o 
  -9   1  20     3241.72     3156.75     66.47 o 
  -8   1  20      161.34      138.78     23.70 o 
  -7   1  20        4.90        6.09     20.55 o 
  -6   1  20     1985.70     1872.38     47.93 o 
  -5   1  20     1546.59     1558.38     49.10 o 
  -4   1  20      786.55      756.48     32.39 o 
  -3   1  20     3010.08     3137.99     69.67 o 
  -2   1  20        1.55       57.57     22.47 o 
  -1   1  20     2035.46     1828.54     69.19 o 
   0   1  20     1487.27     1334.36     44.73 o 
   1   1  20     1158.64     1173.29     34.26 o 
   2   1  20     2002.39     2013.82     42.47 o 
   3   1  20     4260.96     4057.31     63.05 o 
   4   1  20     7840.69     7520.79    123.84 o 
   5   1  20      529.28      560.35     31.26 o 
   6   1  20      375.80      359.45     31.75 o 
   7   1  20     2568.61     2690.33     89.30 o 
   8   1  20     1175.22     1067.70     79.77 o 
   9   1  20      118.08      102.92     35.92 o 
  10   1  20       51.02       49.95     36.52 o 
  11   1  20      272.35      235.36     38.00 o 
  12   1  20      422.37      479.37     54.67 o 
  13   1  20      369.33      419.01     55.05 o 
 -15   2  20       78.91      109.87     41.74 o 
 -14   2  20     1477.38     1589.52     68.37 o 
 -13   2  20      367.86      453.87     45.11 o 
 -12   2  20     1792.43     1741.84     65.65 o 
 -11   2  20      115.82      108.75     32.48 o 
 -10   2  20      898.74     1044.75     49.19 o 
  -9   2  20      637.92      583.22     44.40 o 
  -8   2  20     6167.85     5625.94     93.25 o 
  -7   2  20       22.33       45.05     22.16 o 
  -6   2  20      674.61      655.66     30.91 o 
  -5   2  20     5717.77     5161.28     86.32 o 
  -4   2  20     4480.08     4197.47     75.18 o 
  -3   2  20       89.78      155.54     26.09 o 
  -2   2  20     1919.47     1945.01     55.08 o 
  -1   2  20    15670.20    15293.84    212.32 o 
   0   2  20      407.86      452.33     29.83 o 
   1   2  20     6343.90     6007.77    124.32 o 
   2   2  20      611.95      506.94     40.49 o 
   3   2  20     3393.44     3270.55     87.60 o 
   4   2  20     1239.20     1161.46     47.22 o 
   5   2  20     1991.54     2041.81     61.00 o 
   6   2  20      338.86      298.25     35.18 o 
   7   2  20        7.04      -17.49     22.53 o 
   8   2  20     7023.19     6857.07    123.94 o 
   9   2  20     2681.62     2700.07     74.36 o 
  10   2  20        5.88       14.33     30.19 o 
  11   2  20     1387.02     1390.78     88.03 o 
  12   2  20     2529.44     2469.27     93.78 o 
 -14   3  20      440.01      303.42     45.50 o 
 -13   3  20     1308.70     1341.43     64.00 o 
 -12   3  20      137.33      292.09     41.68 o 
 -11   3  20     3029.22     2550.94     77.42 o 
 -10   3  20       86.66       71.77     31.61 o 
  -9   3  20     2489.36     2574.75     76.17 o 
  -8   3  20     1830.06     1679.67     59.18 o 
  -7   3  20     2691.33     2436.25     70.51 o 
  -6   3  20     1845.37     1733.78     46.45 o 
  -5   3  20     1327.78     1367.72     57.65 o 
  -4   3  20     3364.65     3300.15     67.41 o 
  -3   3  20      759.93      729.03     53.76 o 
  -2   3  20     6072.97     5838.98    103.84 o 
  -1   3  20       15.94       46.82     30.97 o 
   0   3  20     2703.34     2496.85     77.94 o 
   1   3  20      764.56      845.58     50.09 o 
   2   3  20     4979.60     5071.00    116.66 o 
   3   3  20      293.21      332.47     37.98 o 
   4   3  20     1966.38     1691.66     68.26 o 
   5   3  20     3006.16     2821.37     67.30 o 
   6   3  20     1787.90     1793.62     64.84 o 
   7   3  20     1660.43     1632.56     55.86 o 
   8   3  20      763.50      834.17     44.93 o 
   9   3  20     1512.33     1708.63     65.99 o 
  10   3  20      211.09      180.37     46.54 o 
  11   3  20     2059.56     2041.62     89.89 o 
  12   3  20      489.85      523.10     69.10 o 
 -13   4  20      219.65      302.46     51.80 o 
 -12   4  20      564.31      567.26     58.53 o 
 -11   4  20       10.54      -16.36     38.05 o 
 -10   4  20       42.11       13.50     36.36 o 
  -9   4  20       29.44       53.53     32.49 o 
  -8   4  20      247.17      285.73     34.46 o 
  -7   4  20        9.33       24.14     27.39 o 
  -6   4  20        2.03       -6.11     25.82 o 
  -5   4  20      358.76      303.51     47.24 o 
  -4   4  20      124.59      155.81     31.37 o 
  -3   4  20       83.25       74.64     34.47 o 
  -2   4  20      451.65      443.53     42.67 o 
  -1   4  20     1167.83     1166.19     59.15 o 
   0   4  20       11.32        8.52     31.73 o 
   1   4  20      646.01      626.60     46.73 o 
   2   4  20      162.44      169.88     35.21 o 
   3   4  20      116.30      139.42     33.45 o 
   4   4  20       36.35       32.83     32.58 o 
   5   4  20       88.47       57.93     33.55 o 
   6   4  20      209.01      191.70     36.94 o 
   7   4  20       40.55      152.18     33.68 o 
   8   4  20      215.33      271.91     40.33 o 
   9   4  20       96.30      111.73     44.97 o 
  10   4  20      146.56      249.12     53.30 o 
  11   4  20       91.66       58.23     61.48 o 
 -11   5  20     2858.23     3201.80    107.73 o 
 -10   5  20       32.57       98.19     55.98 o 
  -9   5  20      799.36      741.44     53.17 o 
  -8   5  20      244.15      293.94     42.21 o 
  -7   5  20     3035.76     3055.26     86.33 o 
  -6   5  20     1411.03     1383.81     69.12 o 
  -5   5  20     2508.23     2106.97     81.99 o 
  -4   5  20     3604.47     3711.27     90.34 o 
  -3   5  20      949.47      887.12     57.28 o 
  -2   5  20     3028.85     2842.96     90.76 o 
  -1   5  20      347.27      484.98     42.57 o 
   0   5  20     5567.37     5423.83    112.91 o 
   1   5  20      758.49      888.92     50.81 o 
   2   5  20     5037.36     4847.41    144.71 o 
   3   5  20      871.23      805.96     49.41 o 
   4   5  20     1377.10     1583.72     65.15 o 
   5   5  20     3245.96     3343.83     95.59 o 
   6   5  20     1336.86     1374.08     63.56 o 
   7   5  20     2543.91     2255.65     81.06 o 
   8   5  20        6.90       10.67     36.92 o 
   9   5  20     3053.69     2686.30    115.55 o 
  -9   6  20        2.39       -3.14     38.52 o 
  -8   6  20     1171.69     1281.43     64.33 o 
  -7   6  20       10.67       -1.85     43.02 o 
  -6   6  20      201.29       80.23     44.90 o 
  -5   6  20     1326.00     1293.07     71.67 o 
  -4   6  20      106.20      125.23     42.82 o 
  -3   6  20      298.51      298.00     41.16 o 
  -2   6  20       10.11        3.23     33.68 o 
  -1   6  20     2230.28     2352.10     77.17 o 
   0   6  20       63.29       24.76     34.58 o 
   1   6  20      698.02      712.76     52.08 o 
   2   6  20      765.00      907.77     55.59 o 
   3   6  20      257.11      286.53     44.11 o 
   4   6  20      400.31      334.69     44.95 o 
   5   6  20       79.60       78.77     39.29 o 
   6   6  20      301.12      238.02     48.30 o 
   7   6  20        1.52       14.50     42.18 o 
  -5   7  20      304.92      266.82     55.47 o 
  -4   7  20      763.04      839.97    102.14 o 
  -3   7  20      389.62      434.94     57.87 o 
  -2   7  20      727.62      627.72     62.29 o 
  -1   7  20       11.75       77.48     37.94 o 
   0   7  20     1573.33     1650.19     71.57 o 
   1   7  20       91.49       59.06     38.42 o 
   2   7  20      386.82      368.02     47.62 o 
   3   7  20      250.75      317.25     49.43 o 
 -15   1  21     1517.60     1630.22    101.63 o 
 -14   1  21        4.03        7.95     53.45 o 
 -13   1  21     1173.83     1178.13     87.64 o 
 -12   1  21      374.53      391.32     60.63 o 
 -11   1  21     2834.42     2699.73     74.04 o 
 -10   1  21      947.27      927.09     64.49 o 
  -9   1  21     3150.86     3107.98     67.31 o 
  -8   1  21     5593.48     4949.40    142.33 o 
  -7   1  21      502.08      553.99     32.83 o 
  -6   1  21     5469.57     5144.88     98.21 o 
  -5   1  21      641.95      694.28     36.82 o 
  -4   1  21     3782.74     3842.24     70.55 o 
  -3   1  21      459.21      460.38     38.64 o 
  -2   1  21     9208.38     9218.68    142.90 o 
  -1   1  21     2719.71     2607.70     62.57 o 
   0   1  21     1820.64     1885.56     53.09 o 
   1   1  21     4439.57     4091.79     65.50 o 
   2   1  21     3928.96     3771.07     61.94 o 
   3   1  21     1940.82     1874.63     57.50 o 
   4   1  21      603.47      651.31     36.37 o 
   5   1  21     4292.78     4136.94     75.61 o 
   6   1  21       10.33        7.23     22.18 o 
   7   1  21     4460.18     4373.38     80.72 o 
   8   1  21        9.99        6.99     33.04 o 
   9   1  21     2426.97     2579.42     86.88 o 
  10   1  21     1200.48     1342.02     94.57 o 
  11   1  21     2682.53     2662.01     81.06 o 
  12   1  21      757.69      912.60     66.94 o 
 -14   2  21      226.08      219.52     42.45 o 
 -13   2  21       48.53       36.90     34.94 o 
 -12   2  21     2141.33     2172.70    113.98 o 
 -11   2  21       98.92      171.41     34.36 o 
 -10   2  21      250.83      287.30     36.30 o 
  -9   2  21     3121.21     2818.78     73.59 o 
  -8   2  21     1897.61     1940.86     53.89 o 
  -7   2  21      855.82      797.20     36.44 o 
  -6   2  21        6.10       22.57     20.57 o 
  -5   2  21     6904.70     6636.66    103.39 o 
  -4   2  21      390.30      350.90     28.97 o 
  -3   2  21     2495.09     2464.03     62.88 o 
  -2   2  21     2523.57     2600.78     64.82 o 
  -1   2  21       15.39       11.55     22.84 o 
   0   2  21     2267.07     2140.62     57.24 o 
   1   2  21      952.13     1057.53     52.37 o 
   2   2  21      248.04      231.51     34.29 o 
   3   2  21        5.21      -23.00     23.56 o 
   4   2  21     6711.11     6078.50    112.10 o 
   5   2  21     1226.16     1191.68     49.07 o 
   6   2  21        4.15      -35.77     26.49 o 
   7   2  21      940.18     1061.74     49.68 o 
   8   2  21     3234.29     3011.81     78.50 o 
   9   2  21      123.74      163.86     47.91 o 
  10   2  21       55.07      107.94     51.37 o 
  11   2  21     1398.50     1261.78    128.58 o 
  12   2  21      519.62      610.12     74.31 o 
 -13   3  21     2332.95     2396.40    117.47 o 
 -12   3  21        9.56       -5.16     35.14 o 
 -11   3  21      125.61      118.17     35.40 o 
 -10   3  21     1236.96     1310.10     57.13 o 
  -9   3  21      273.11      276.37     43.75 o 
  -8   3  21      375.33      519.86     40.89 o 
  -7   3  21     1249.19     1272.56     47.62 o 
  -6   3  21      544.32      541.37     40.57 o 
  -5   3  21       86.41       77.25     25.28 o 
  -4   3  21     4005.08     3875.90     75.13 o 
  -3   3  21      228.22      272.44     31.75 o 
  -2   3  21       39.81       53.21     32.00 o 
  -1   3  21     2374.69     2425.71     78.58 o 
   0   3  21    11092.68    10235.19    188.67 o 
   1   3  21       87.65      131.58     42.72 o 
   2   3  21        7.52       27.30     31.52 o 
   3   3  21     3269.24     3623.82     97.31 o 
   4   3  21      726.42      594.23     48.29 o 
   5   3  21      279.20      380.87     38.78 o 
   6   3  21       23.55       41.26     30.93 o 
   7   3  21     1887.39     1781.91     65.41 o 
   8   3  21      168.80      173.87     36.53 o 
   9   3  21     1287.93     1086.14     63.77 o 
  10   3  21      130.76      101.70     56.96 o 
  11   3  21       92.28      133.36     55.30 o 
 -12   4  21      799.10      724.55     54.93 o 
 -11   4  21     1601.84     1549.05     80.81 o 
 -10   4  21     2453.53     2484.02     78.67 o 
  -9   4  21      185.42      183.19     37.42 o 
  -8   4  21       38.75        4.07     28.93 o 
  -7   4  21     6907.82     6875.48    115.26 o 
  -6   4  21     1991.59     2236.71     69.01 o 
  -5   4  21     2688.58     2564.65     72.46 o 
  -4   4  21      202.63      118.76     32.04 o 
  -3   4  21     4379.86     4033.86    106.22 o 
  -2   4  21       20.01      130.03     37.00 o 
  -1   4  21     6359.67     5717.16    131.05 o 
   0   4  21      304.33      355.52     42.58 o 
   1   4  21     1472.12     1303.83     63.43 o 
   2   4  21     7894.18     7636.41    138.11 o 
   3   4  21     3071.82     2883.52     81.11 o 
   4   4  21      887.07      900.24     50.45 o 
   5   4  21      473.55      418.60     42.66 o 
   6   4  21    10252.79    10156.75    155.34 o 
   7   4  21      737.01      830.68     47.30 o 
   8   4  21      410.33      506.81     57.63 o 
   9   4  21     1894.86     1828.94     99.24 o 
  10   4  21     2679.11     3088.95    128.41 o 
 -11   5  21        0.73      -10.85     44.81 o 
 -10   5  21       85.40      104.32     45.71 o 
  -9   5  21      436.83      429.36     46.79 o 
  -8   5  21      432.34      435.24     42.17 o 
  -7   5  21      208.96      242.70     41.22 o 
  -6   5  21       12.90       58.14     40.21 o 
  -5   5  21      109.00      107.59     44.76 o 
  -4   5  21      966.45      954.89     52.55 o 
  -3   5  21       83.73      105.35     39.14 o 
  -2   5  21      138.32       52.76     50.55 o 
  -1   5  21     1899.80     2029.56     80.56 o 
   0   5  21      815.91      741.10     47.80 o 
   1   5  21      190.01      140.02     43.84 o 
   2   5  21      671.83      708.84     49.53 o 
   3   5  21      932.62     1119.64     57.35 o 
   4   5  21        2.65       12.17     35.38 o 
   5   5  21        0.04       61.25     37.34 o 
   6   5  21       16.21       43.50     38.95 o 
   7   5  21        1.54       -6.99     33.61 o 
   8   5  21       38.05      107.76     43.84 o 
  -8   6  21     1250.29     1081.35     64.09 o 
  -7   6  21      882.07      936.78     69.68 o 
  -6   6  21        0.44      -34.16     41.84 o 
  -5   6  21     4327.97     3954.37    118.15 o 
  -4   6  21      194.41       60.44     60.13 o 
  -3   6  21     1996.63     2188.95     75.26 o 
  -2   6  21        3.89       58.78     41.04 o 
  -1   6  21     2572.75     2757.60     83.54 o 
   0   6  21     1851.85     1896.87     72.18 o 
   1   6  21     3133.78     2962.96     89.33 o 
   2   6  21      534.43      519.60     48.33 o 
   3   6  21       98.92       53.34     39.80 o 
   4   6  21     3231.12     3193.52     94.15 o 
   5   6  21      851.01      802.95     58.01 o 
   6   6  21      686.82      678.26     72.78 o 
  -4   7  21     1034.66     1137.87     74.61 o 
  -3   7  21       71.68      118.60     51.89 o 
  -2   7  21     1532.40     1340.26     78.64 o 
  -1   7  21        9.18       64.62     38.55 o 
   0   7  21      957.97     1117.49     63.25 o 
   1   7  21     1452.63     1459.61     70.57 o 
 -14   0  22     2241.15     1983.97    156.24 o 
 -13   0  22      344.87      388.81     94.74 o 
 -12   0  22       60.36      132.46     77.82 o 
 -11   0  22     4171.35     4200.71    196.15 o 
 -10   0  22     1869.03     1999.20    138.83 o 
  -9   0  22     1992.23     2013.53    134.45 o 
  -8   0  22      245.27      257.45     69.66 o 
  -7   0  22     6174.65     5902.65    219.04 o 
  -6   0  22      340.69      298.05     60.80 o 
  -5   0  22     7566.85     6648.34    227.79 o 
  -4   0  22        1.23       -3.58     45.58 o 
  -3   0  22     2802.81     2819.04     98.07 o 
  -2   0  22    26002.97    24902.30    394.53 o 
  -1   0  22     3494.64     3303.86     85.62 o 
   0   0  22     1485.03     1492.52     80.07 o 
   1   0  22      792.74      769.44     43.02 o 
   2   0  22    12156.33    11236.48    191.46 o 
   3   0  22     5027.12     4976.88    105.16 o 
   4   0  22     1193.67     1287.49     52.56 o 
   5   0  22     7823.69     7711.87    273.97 o 
   6   0  22     5085.48     4914.35    208.89 o 
   7   0  22      987.24      843.31     98.02 o 
   8   0  22     1245.61     1447.86    106.68 o 
   9   0  22     1367.54     1423.48     86.45 o 
  10   0  22      412.90      489.95     61.46 o 
  11   0  22     3938.88     3685.44    143.75 o 
  12   0  22      380.75      599.32     72.25 o 
 -14   1  22      137.11      196.89     63.48 o 
 -13   1  22      140.68       68.51     54.67 o 
 -12   1  22      394.94      297.96     59.25 o 
 -11   1  22     1124.66     1042.67    166.64 o 
 -10   1  22       58.89       49.15     47.07 o 
  -9   1  22      164.07      173.06     32.15 o 
  -8   1  22     5132.94     4576.09     85.16 o 
  -7   1  22      805.04      960.77     38.77 o 
  -6   1  22      171.58      214.95     30.38 o 
  -5   1  22     5535.34     4847.12    130.28 o 
  -4   1  22     7121.67     6972.83    105.72 o 
  -3   1  22      154.39      195.47     25.58 o 
  -2   1  22      115.72      255.23     29.03 o 
  -1   1  22     4462.21     4578.20     88.41 o 
   0   1  22      183.02      166.83     23.85 o 
   1   1  22      110.80      184.88     23.82 o 
   2   1  22        2.66       68.80     24.50 o 
   3   1  22       20.87        8.43     24.00 o 
   4   1  22     1715.26     1734.00     67.33 o 
   5   1  22      788.74      866.94     37.73 o 
   6   1  22      959.26      946.41     39.88 o 
   7   1  22     1280.19     1284.67    107.48 o 
   8   1  22     3060.29     3038.58     95.59 o 
   9   1  22     2976.57     3104.52     95.57 o 
  10   1  22      497.85      507.93     46.28 o 
  11   1  22      776.83      763.30     53.59 o 
  12   1  22     3330.04     3295.12    151.77 o 
 -14   2  22      336.83      370.45     71.03 o 
 -13   2  22     1285.37     1241.83     61.48 o 
 -12   2  22     1593.97     1690.22     67.00 o 
 -11   2  22     1034.88      987.51     52.28 o 
 -10   2  22        7.31       25.08     30.06 o 
  -9   2  22     5381.00     4769.28     99.17 o 
  -8   2  22      791.54      757.62     43.84 o 
  -7   2  22     3360.92     3086.63     84.33 o 
  -6   2  22       29.72        9.63     23.68 o 
  -5   2  22     2051.14     2237.72     56.84 o 
  -4   2  22     3601.33     3300.70     67.82 o 
  -3   2  22     1530.97     1616.16     56.52 o 
  -2   2  22      579.04      606.92     36.63 o 
  -1   2  22      213.51      324.47     34.78 o 
   0   2  22     7890.68     7775.98    152.54 o 
   1   2  22     2720.03     2698.79     81.09 o 
   2   2  22     1202.63     1237.38     64.08 o 
   3   2  22     1449.41     1504.56     54.78 o 
   4   2  22     4733.88     4666.68     96.07 o 
   5   2  22       43.11       15.39     27.75 o 
   6   2  22      949.53      988.84     48.01 o 
   7   2  22     1058.71     1280.92     53.25 o 
   8   2  22     1352.54     1258.32     54.31 o 
   9   2  22     1317.83     1271.89    101.26 o 
  10   2  22      728.61      927.15     78.37 o 
  11   2  22      690.65      649.45    107.08 o 
 -13   3  22      621.89      772.93     54.77 o 
 -12   3  22      426.88      454.38     46.77 o 
 -11   3  22      291.15      448.99     44.85 o 
 -10   3  22     2333.29     2163.66     71.29 o 
  -9   3  22      439.10      412.73     40.97 o 
  -8   3  22     3546.42     3457.41     83.80 o 
  -7   3  22      498.00      531.27     37.14 o 
  -6   3  22     5147.86     4661.65    127.08 o 
  -5   3  22       33.30        0.43     23.99 o 
  -4   3  22     1490.70     1517.40     49.39 o 
  -3   3  22     1503.04     1582.02     55.50 o 
  -2   3  22     1843.87     2123.52     76.16 o 
  -1   3  22     4673.07     4727.31    114.34 o 
   0   3  22       93.66      184.64     36.91 o 
   1   3  22     3749.75     3627.11    105.34 o 
   2   3  22       48.33       31.44     34.36 o 
   3   3  22     6411.02     5922.51    153.25 o 
   4   3  22       37.02       69.38     35.07 o 
   5   3  22     1753.32     1687.03     62.37 o 
   6   3  22     1524.66     1455.76     66.45 o 
   7   3  22     3150.52     3375.31     87.55 o 
   8   3  22      132.54      128.47     36.13 o 
   9   3  22        0.95       11.00     38.88 o 
  10   3  22     3012.95     3166.60    130.49 o 
  11   3  22      249.49      181.42     85.19 o 
 -12   4  22       91.50      106.90     40.93 o 
 -11   4  22        2.70      -14.48     36.37 o 
 -10   4  22       48.48       52.69     36.64 o 
  -9   4  22       12.45       60.94     35.50 o 
  -8   4  22       18.42        3.66     29.73 o 
  -7   4  22       13.74       26.91     29.09 o 
  -6   4  22       98.34      131.02     33.79 o 
  -5   4  22      347.16      290.48     36.76 o 
  -4   4  22      136.54      133.46     33.88 o 
  -3   4  22        8.66       28.60     34.23 o 
  -2   4  22      236.76      235.85     40.39 o 
  -1   4  22     1350.08     1232.64     64.52 o 
   0   4  22      121.22      156.86     38.66 o 
   1   4  22      767.48      705.17     53.08 o 
   2   4  22       98.99      137.53     53.32 o 
   3   4  22       11.37      -17.35     36.76 o 
   4   4  22      132.92      112.56     35.49 o 
   5   4  22      198.40      396.17     43.00 o 
   6   4  22      423.10      573.83     43.11 o 
   7   4  22      338.66      214.36     37.09 o 
   8   4  22      931.99     1091.75     54.40 o 
   9   4  22       53.71       53.36     47.90 o 
 -10   5  22     2138.72     2125.68     79.60 o 
  -9   5  22       40.21       96.89     39.72 o 
  -8   5  22     1509.12     1403.89     65.71 o 
  -7   5  22      151.42      205.63     48.85 o 
  -6   5  22     4712.73     4936.43    129.52 o 
  -5   5  22      213.45      143.73     42.44 o 
  -4   5  22     2139.86     1934.35     68.83 o 
  -3   5  22     1762.26     1858.31     68.73 o 
  -2   5  22     2132.74     2083.32     84.09 o 
  -1   5  22     1270.60     1276.76     68.69 o 
   0   5  22      856.07      805.51     78.72 o 
   1   5  22     3815.07     3649.62     93.45 o 
   2   5  22       14.52       70.56     35.95 o 
   3   5  22     3144.40     3343.79     92.62 o 
   4   5  22       78.18      112.74     39.41 o 
   5   5  22     2746.04     2773.14     88.09 o 
   6   5  22     1202.28     1216.43     72.97 o 
   7   5  22     3238.97     3247.26     86.15 o 
   8   5  22      483.32      516.53     60.53 o 
  -7   6  22      867.25      828.37     67.97 o 
  -6   6  22       42.38       12.10     43.78 o 
  -5   6  22      418.37      345.30     95.52 o 
  -4   6  22      649.57      673.22     60.85 o 
  -3   6  22      148.40      125.03     46.70 o 
  -2   6  22       21.23        3.05     42.18 o 
  -1   6  22      149.33      123.08     45.42 o 
   0   6  22     1363.51     1678.68     70.96 o 
   1   6  22      268.33      271.98     44.13 o 
   2   6  22      235.18      215.83     42.48 o 
   3   6  22      418.53      448.91     51.21 o 
   4   6  22      700.37      733.31     56.10 o 
   5   6  22        7.55       44.23     40.61 o 
 -14   1  23     2634.15     2612.71    179.23 o 
 -13   1  23      160.70      168.01     60.56 o 
 -12   1  23     1267.30     1254.28    104.54 o 
 -11   1  23      136.26      182.51     56.05 o 
 -10   1  23     5196.66     5109.37    155.97 o 
  -9   1  23       27.84      -25.77     48.56 o 
  -8   1  23     3491.37     3284.52     95.02 o 
  -7   1  23     1818.36     1848.70     72.05 o 
  -6   1  23     2864.04     2891.79     71.20 o 
  -5   1  23     2051.65     1904.16     84.16 o 
  -4   1  23      910.04      947.40     37.81 o 
  -3   1  23     5822.03     5597.05     91.48 o 
  -2   1  23       69.12      251.97     51.35 o 
  -1   1  23    13170.49    12883.39    188.04 o 
   0   1  23       24.85      126.82     27.58 o 
   1   1  23     3196.58     3270.16     65.87 o 
   2   1  23     1819.86     1768.95     56.36 o 
   3   1  23     5719.90     5376.75    102.86 o 
   4   1  23      918.51      859.61     58.12 o 
   5   1  23        1.72       17.19     25.78 o 
   6   1  23     5658.18     5299.63    170.77 o 
   7   1  23     1040.89     1146.16    121.16 o 
   8   1  23     1393.56     1529.40     88.53 o 
   9   1  23       17.71       51.19     36.43 o 
  10   1  23     2856.23     3001.58     86.47 o 
  11   1  23       40.79       50.36     37.31 o 
 -13   2  23     1292.05     1358.65    156.54 o 
 -12   2  23      139.11      143.51     44.97 o 
 -11   2  23      884.51      913.14     75.20 o 
 -10   2  23       12.07       41.80     32.39 o 
  -9   2  23     1595.87     1568.15     59.50 o 
  -8   2  23     1266.27     1242.96     52.36 o 
  -7   2  23     3267.16     3306.68     69.73 o 
  -6   2  23      121.30       72.78     28.99 o 
  -5   2  23       90.86      104.15     34.07 o 
  -4   2  23     3845.31     3806.06     74.68 o 
  -3   2  23     2566.81     2536.63     67.63 o 
  -2   2  23     3424.27     3535.64    103.94 o 
  -1   2  23     3413.85     3835.63     99.54 o 
   0   2  23     6388.00     6311.45    134.34 o 
   1   2  23      119.54      120.18     32.93 o 
   2   2  23      354.46      398.51     42.61 o 
   3   2  23      677.90      667.40     41.93 o 
   4   2  23     1649.99     1645.95     58.28 o 
   5   2  23     2369.28     2206.02     66.58 o 
   6   2  23      142.60      181.93     34.45 o 
   7   2  23      375.33      400.20     40.30 o 
   8   2  23      479.73      551.18     42.85 o 
   9   2  23     2306.27     2455.13    137.28 o 
  10   2  23      424.21      487.00     66.29 o 
  11   2  23      216.71      246.40     88.07 o 
 -12   3  23     1382.53     1604.84     68.08 o 
 -11   3  23      246.79      375.26     44.18 o 
 -10   3  23       68.94       33.83     33.46 o 
  -9   3  23     1137.01     1218.82     56.12 o 
  -8   3  23     1911.79     1978.02     66.17 o 
  -7   3  23       58.21       -1.52     27.19 o 
  -6   3  23      121.83      155.33     29.27 o 
  -5   3  23     1773.93     1956.76     85.97 o 
  -4   3  23       38.95       34.23     30.75 o 
  -3   3  23      809.86      864.48     56.06 o 
  -2   3  23      908.20     1006.88     57.28 o 
  -1   3  23      264.79      248.11     40.18 o 
   0   3  23      315.18      359.74     77.45 o 
   1   3  23     3462.18     3056.98     92.03 o 
   2   3  23      244.98      316.29     42.89 o 
   3   3  23      351.42      300.07     41.42 o 
   4   3  23     1607.04     1763.91     64.48 o 
   5   3  23     5821.24     5527.06    113.06 o 
   6   3  23       11.36       65.84     33.33 o 
   7   3  23       28.33      -27.84     32.31 o 
   8   3  23     2652.22     2626.69     80.28 o 
   9   3  23      464.37      559.24     56.42 o 
  10   3  23      216.01      120.19     56.78 o 
 -11   4  23     2194.06     2128.26     77.53 o 
 -10   4  23      188.34      119.55     38.43 o 
  -9   4  23     2032.62     2019.44     71.79 o 
  -8   4  23      110.51      185.89     34.29 o 
  -7   4  23     1308.12     1176.17     56.85 o 
  -6   4  23     4931.31     5342.04    132.75 o 
  -5   4  23     4537.74     4392.81     99.84 o 
  -4   4  23     1601.94     1567.14     61.36 o 
  -3   4  23      353.23      397.02     58.39 o 
  -2   4  23     5939.10     5412.12    130.44 o 
  -1   4  23     1471.30     1655.05     74.21 o 
   0   4  23      825.87      775.74     55.18 o 
   1   4  23     1949.35     2082.30     81.08 o 
   2   4  23     5837.27     5568.75    135.04 o 
   3   4  23     1077.41     1130.16     64.91 o 
   4   4  23     1509.67     1419.95     71.78 o 
   5   4  23     2099.37     2127.97     86.61 o 
   6   4  23      450.09      506.85     46.01 o 
   7   4  23     2820.26     2816.39     85.67 o 
   8   4  23      581.39      695.57     53.03 o 
   9   4  23      632.08      534.21     76.84 o 
  -9   5  23       31.57        9.12     44.08 o 
  -8   5  23     1124.04     1094.59     71.14 o 
  -7   5  23       33.91       39.63     44.69 o 
  -6   5  23       51.23       38.97     40.23 o 
  -5   5  23      682.83      714.36     60.86 o 
  -4   5  23        1.00       25.44     34.36 o 
  -3   5  23      192.09      216.60     39.47 o 
  -2   5  23      419.87      491.95     52.68 o 
  -1   5  23       15.02       32.16     41.28 o 
   0   5  23     1177.12     1227.50     76.34 o 
   1   5  23      525.67      643.41     77.60 o 
   2   5  23       17.03       56.11     41.86 o 
   3   5  23      823.67      879.45     56.07 o 
   4   5  23      799.95      783.75     54.69 o 
   5   5  23      670.03      886.47     87.71 o 
   6   5  23      269.90      298.57     46.54 o 
   7   5  23      596.56      655.65     50.63 o 
  -6   6  23      470.80      545.79     62.25 o 
  -5   6  23      645.23      710.90     86.29 o 
  -4   6  23     1241.50     1180.60     72.44 o 
  -3   6  23      489.98      522.34     57.89 o 
  -2   6  23      334.56      431.56     55.08 o 
  -1   6  23        2.37       13.37     42.87 o 
   0   6  23     3084.97     3020.08    104.59 o 
   1   6  23       37.17       69.58     38.71 o 
   2   6  23     1086.03     1201.01     64.96 o 
   3   6  23      863.68      807.83     69.38 o 
   4   6  23      904.98      975.34     73.31 o 
 -13   0  24     3296.66     3222.36    192.07 o 
 -12   0  24       27.96      -24.98     73.05 o 
 -11   0  24      477.70      489.82     95.44 o 
 -10   0  24     5798.03     5442.79    227.20 o 
  -9   0  24     8638.33     7491.25    272.98 o 
  -8   0  24      333.51      500.27     84.19 o 
  -7   0  24      202.59      295.67     71.65 o 
  -6   0  24     6533.73     6756.21    242.52 o 
  -5   0  24     2149.49     2473.79     99.02 o 
  -4   0  24     1676.65     1740.07    113.50 o 
  -3   0  24     3867.84     4142.87    588.89 o 
  -2   0  24    22293.36    20625.72    398.54 o 
  -1   0  24     1988.24     2319.08     75.46 o 
   0   0  24     6281.05     5705.29    121.23 o 
   1   0  24      964.60      972.74     49.79 o 
   2   0  24      423.29      482.10     39.73 o 
   3   0  24     7862.05     7841.79    245.46 o 
   4   0  24     2101.07     1937.50    130.67 o 
   5   0  24     1843.98     1836.79    127.98 o 
   6   0  24     5125.29     4585.05    208.89 o 
   7   0  24    10692.21    10623.64    354.78 o 
   8   0  24      534.28      505.67     97.92 o 
   9   0  24       32.77       97.18     50.74 o 
  10   0  24     3664.99     3883.04    140.75 o 
  11   0  24     5358.73     5829.04    176.98 o 
 -13   1  24      565.15      583.19     73.59 o 
 -12   1  24      862.90      991.98     83.88 o 
 -11   1  24       24.22        3.79     50.47 o 
 -10   1  24       61.76      103.23     51.92 o 
  -9   1  24      615.53      712.59     79.17 o 
  -8   1  24      260.27      262.03     42.39 o 
  -7   1  24      829.25      957.63     84.89 o 
  -6   1  24      436.74      431.23     55.42 o 
  -5   1  24        4.53       20.01     32.59 o 
  -4   1  24      680.19      652.66     75.32 o 
  -3   1  24     3542.27     3488.12     70.33 o 
  -2   1  24       25.93       55.54     26.86 o 
  -1   1  24       36.25      236.06     32.49 o 
   0   1  24     3618.23     3528.98     71.25 o 
   1   1  24     3839.82     3570.41     82.24 o 
   2   1  24      313.42      246.68     31.92 o 
   3   1  24      308.08      457.80     53.10 o 
   4   1  24     2523.46     2621.59     71.19 o 
   5   1  24       11.43      117.65     30.32 o 
   6   1  24      426.87      506.16     79.86 o 
   7   1  24      139.27      116.94     48.19 o 
   8   1  24        0.35        2.47     45.90 o 
   9   1  24      487.15      550.92     69.32 o 
  10   1  24      644.93      592.68     57.46 o 
 -13   2  24      778.17      842.40     84.67 o 
 -12   2  24      937.49      956.36     84.65 o 
 -11   2  24     2352.73     2444.18    114.24 o 
 -10   2  24       97.36      137.42     53.86 o 
  -9   2  24       78.18      167.51     34.74 o 
  -8   2  24     3572.14     3323.04     91.24 o 
  -7   2  24     2066.16     2040.18     73.44 o 
  -6   2  24     1510.32     1475.05     55.69 o 
  -5   2  24      271.64      392.70     32.40 o 
  -4   2  24     5270.36     5369.85     93.79 o 
  -3   2  24       34.43      193.50     35.05 o 
  -2   2  24     1505.90     1747.06     57.90 o 
  -1   2  24     1281.81     1393.96     65.58 o 
   0   2  24     1318.22     1531.48     66.00 o 
   1   2  24     3189.85     3076.71     89.23 o 
   2   2  24     2107.85     2295.11     67.95 o 
   3   2  24      372.11      431.24     38.16 o 
   4   2  24      181.43      156.90     32.42 o 
   5   2  24     6084.87     5926.37    116.18 o 
   6   2  24     1225.04     1066.62     52.70 o 
   7   2  24      213.59      147.95     35.02 o 
   8   2  24     1354.83     1327.20     86.90 o 
   9   2  24     3408.34     3112.00    128.91 o 
  10   2  24       19.50       33.00     55.85 o 
 -12   3  24      988.95     1281.15     64.64 o 
 -11   3  24      290.36      244.14     42.14 o 
 -10   3  24     1370.73     1389.52     61.59 o 
  -9   3  24     1110.18     1183.62     56.13 o 
  -8   3  24     1654.54     1570.59     61.79 o 
  -7   3  24     2157.92     2144.71     90.52 o 
  -6   3  24       53.16       48.49     32.50 o 
  -5   3  24     4896.65     4544.13     87.87 o 
  -4   3  24      102.72      122.60     32.82 o 
  -3   3  24     2006.31     2098.70     79.57 o 
  -2   3  24     1076.34     1279.73     64.31 o 
  -1   3  24     4948.88     5016.73    153.38 o 
   0   3  24     1002.11     1102.12     60.71 o 
   1   3  24      502.10      671.83     52.08 o 
   2   3  24     5324.61     4972.78    121.56 o 
   3   3  24      708.19      758.21     54.10 o 
   4   3  24     2337.67     2001.69     68.02 o 
   5   3  24        0.23        3.27     31.45 o 
   6   3  24     1581.27     1593.06     64.59 o 
   7   3  24      372.08      443.88     45.05 o 
   8   3  24     2106.59     2255.24     76.64 o 
   9   3  24      314.22      348.12     52.52 o 
 -10   4  24      387.45      482.70     49.16 o 
  -9   4  24        3.05       10.38     34.73 o 
  -8   4  24       41.58      112.81     37.48 o 
  -7   4  24       43.39       89.57     41.75 o 
  -6   4  24       87.80       54.83     41.98 o 
  -5   4  24        1.54       19.84     33.88 o 
  -4   4  24        9.77       -4.12     41.89 o 
  -3   4  24      138.10       83.92     41.23 o 
  -2   4  24       63.71      168.65     56.24 o 
  -1   4  24      275.62      317.35     46.35 o 
   0   4  24      275.05      286.03     47.03 o 
   1   4  24      139.63       83.04     40.72 o 
   2   4  24        3.41       -5.12     37.50 o 
   3   4  24      205.32      188.46     45.38 o 
   4   4  24       54.82       63.86     41.22 o 
   5   4  24        1.82      -41.60     34.69 o 
   6   4  24      161.41      261.44     42.75 o 
   7   4  24      371.95      534.40     50.13 o 
   8   4  24      198.15      205.72     43.90 o 
  -8   5  24      235.90      248.09     51.12 o 
  -7   5  24     2991.63     2943.51    104.38 o 
  -6   5  24      221.34      131.54     48.35 o 
  -5   5  24     3568.65     4003.81    118.26 o 
  -4   5  24        0.70      -17.51     38.68 o 
  -3   5  24     1452.13     1518.31     66.31 o 
  -2   5  24      429.23      622.56     55.18 o 
  -1   5  24     3393.86     3505.17    128.05 o 
   0   5  24      581.99      605.12     58.86 o 
   1   5  24      511.33      568.17     57.63 o 
   2   5  24     3495.17     3650.07    114.85 o 
   3   5  24      456.33      487.08     65.05 o 
   4   5  24     1041.83     1225.05     74.86 o 
   5   5  24      111.11       82.63     40.83 o 
   6   5  24     3172.69     3160.82    118.93 o 
  -5   6  24      144.16      180.76     53.08 o 
  -4   6  24     1644.73     1712.69     85.98 o 
  -3   6  24       56.31       70.18     46.13 o 
  -2   6  24      134.49      184.67     49.39 o 
  -1   6  24      262.65      298.04     53.84 o 
   0   6  24      188.03      157.82     51.20 o 
   1   6  24      718.07      799.06    104.74 o 
   2   6  24       15.52      -51.56     37.94 o 
 -12   1  25      570.50      702.32     77.90 o 
 -11   1  25     1784.20     1934.77    104.83 o 
 -10   1  25      184.83      207.73     57.03 o 
  -9   1  25     3333.29     3165.93    119.89 o 
  -8   1  25      441.10      506.95     49.03 o 
  -7   1  25     2068.62     2166.34     79.85 o 
  -6   1  25      926.64     1188.21     61.05 o 
  -5   1  25     4481.76     4580.91    111.20 o 
  -4   1  25      959.56      950.92     54.16 o 
  -3   1  25     1615.91     2035.03     64.29 o 
  -2   1  25     6911.79     6822.97    121.17 o 
  -1   1  25     3706.20     3884.56     77.28 o 
   0   1  25     2577.67     2584.71     71.43 o 
   1   1  25      143.06      245.98     38.89 o 
   2   1  25     4939.47     4957.16    101.07 o 
   3   1  25      162.67      214.02     32.96 o 
   4   1  25     4258.35     4185.13    109.66 o 
   5   1  25      923.30      925.81     89.71 o 
   6   1  25     1814.24     1872.80     98.72 o 
   7   1  25     2226.66     2209.34    104.34 o 
   8   1  25     1929.44     1939.76    102.78 o 
   9   1  25      770.69      824.89     78.06 o 
  10   1  25        2.31       34.92     44.92 o 
 -12   2  25     1278.44     1386.07     96.74 o 
 -11   2  25      824.34      989.37     92.40 o 
 -10   2  25      456.47      351.97     63.64 o 
  -9   2  25       14.89        7.87     48.81 o 
  -8   2  25     3335.09     3136.99    120.00 o 
  -7   2  25       87.51      132.32     32.46 o 
  -6   2  25     1028.81     1021.83     49.53 o 
  -5   2  25       97.98      102.93     35.44 o 
  -4   2  25      762.70      925.46     41.85 o 
  -3   2  25     2052.43     2407.01     61.26 o 
  -2   2  25     5101.59     4984.17    120.24 o 
  -1   2  25     1012.59     1073.02     59.45 o 
   0   2  25      483.43      690.20     50.60 o 
   1   2  25     4878.76     4781.27    190.66 o 
   2   2  25     1310.06     1418.74     58.27 o 
   3   2  25      220.26      343.91     38.70 o 
   4   2  25     1486.98     1432.22     58.51 o 
   5   2  25     5149.08     5003.35    106.44 o 
   6   2  25       61.41       84.23     34.98 o 
   7   2  25       11.14      110.85     54.03 o 
   8   2  25     1236.90     1520.50     97.16 o 
   9   2  25      174.75      203.91     62.48 o 
 -11   3  25     1046.76     1235.38     62.23 o 
 -10   3  25      287.74      343.78     43.06 o 
  -9   3  25      315.02      356.97     42.91 o 
  -8   3  25      413.24      423.86     49.59 o 
  -7   3  25     2674.34     2698.42     89.54 o 
  -6   3  25       89.17      120.69     31.35 o 
  -5   3  25       33.24       78.43     32.61 o 
  -4   3  25     3034.36     3094.19     82.60 o 
  -3   3  25     1659.40     1765.82     77.34 o 
  -2   3  25       16.28       16.76     37.39 o 
  -1   3  25       13.03       18.22     56.44 o 
   0   3  25     2279.10     2216.90     83.47 o 
   1   3  25      159.56      147.93     40.77 o 
   2   3  25      313.20      344.44     45.95 o 
   3   3  25       41.97       59.01     32.68 o 
   4   3  25        8.89      -11.18     32.77 o 
   5   3  25      280.09      360.15     42.44 o 
   6   3  25     2153.78     2032.08     72.55 o 
   7   3  25      156.30      246.52     51.58 o 
   8   3  25       51.80      111.20     40.72 o 
 -10   4  25     2428.71     2593.73     89.22 o 
  -9   4  25      309.95      377.20     46.08 o 
  -8   4  25     1356.72     1413.16    177.79 o 
  -7   4  25       31.20       92.31     45.21 o 
  -6   4  25     4273.39     4246.67    138.16 o 
  -5   4  25      351.39      343.54     42.32 o 
  -4   4  25     3737.93     3663.19     93.91 o 
  -3   4  25      884.51      949.45     54.63 o 
  -2   4  25      222.40      569.29    122.71 o 
  -1   4  25     6210.12     6047.38    144.28 o 
   0   4  25     1880.20     1971.54     83.23 o 
   1   4  25     1606.78     1388.27     70.37 o 
   2   4  25     1236.99     1289.03     71.46 o 
   3   4  25     6732.38     6650.41    173.58 o 
   4   4  25       19.61       28.34     42.74 o 
   5   4  25      405.86      362.84     52.62 o 
   6   4  25     2128.78     2195.67     79.50 o 
   7   4  25     2441.32     2837.06    112.42 o 
  -7   5  25      362.06      317.04     54.72 o 
  -6   5  25        5.94      -39.45     42.13 o 
  -5   5  25       17.39       13.92     42.56 o 
  -4   5  25      779.94      777.75     62.32 o 
  -3   5  25      515.21      617.83     51.46 o 
  -2   5  25       51.04      111.75     46.70 o 
  -1   5  25       37.56       25.09     44.92 o 
   0   5  25      699.48      883.55     65.95 o 
   1   5  25       39.20       14.14     43.91 o 
   2   5  25        1.48       23.34     44.79 o 
   3   5  25      266.48      290.06     53.29 o 
   4   5  25      198.95      266.61     53.82 o 
   5   5  25      478.44      647.46     66.34 o 
 -12   0  26     1526.22     1733.09    142.21 o 
 -11   0  26       81.28       44.78     73.15 o 
 -10   0  26     3173.19     3098.56    177.94 o 
  -9   0  26       58.78       78.20     50.44 o 
  -8   0  26     2643.57     2537.58    108.96 o 
  -7   0  26      488.70      665.55     66.88 o 
  -6   0  26      146.45      190.28     74.24 o 
  -5   0  26     6649.94     6793.32    180.64 o 
  -4   0  26     3489.86     3467.15    118.78 o 
  -3   0  26     2319.36     2471.69    110.56 o 
  -1   0  26    11806.27    11231.19    204.10 o 
   0   0  26      260.97      369.71     40.95 o 
   1   0  26      812.20      767.04     49.00 o 
   2   0  26     1944.43     2027.46    137.93 o 
   3   0  26     4917.05     4555.39    210.58 o 
   4   0  26     3158.31     2854.25    162.21 o 
   5   0  26     1547.84     1654.37    132.16 o 
   6   0  26     2379.39     2300.14    150.87 o 
   7   0  26       27.17       22.09     73.84 o 
   8   0  26     4625.53     4583.56    219.44 o 
   9   0  26      556.19      725.38    112.55 o 
 -12   1  26       63.68       61.70     60.71 o 
 -11   1  26     1692.92     1671.52    171.82 o 
 -10   1  26      465.66      667.90     73.38 o 
  -9   1  26       22.07       60.97     90.71 o 
  -8   1  26      908.34      829.18     57.17 o 
  -7   1  26     2201.99     2334.48    112.08 o 
  -6   1  26        6.87       21.65     36.19 o 
  -5   1  26      209.61      191.31     39.47 o 
  -4   1  26     1392.45     1619.99     69.50 o 
  -3   1  26      481.40      658.80     49.31 o 
  -2   1  26     1183.56     1180.34     46.66 o 
  -1   1  26      101.85      209.99     33.52 o 
   0   1  26       84.24      189.34     32.96 o 
   1   1  26     1326.83     1305.92     54.76 o 
   2   1  26     2030.47     2005.40     65.54 o 
   3   1  26      761.75      745.75     49.07 o 
   4   1  26      148.18      186.94     53.17 o 
   5   1  26     3630.31     3716.68    223.12 o 
   6   1  26     1760.34     1740.62    171.52 o 
   7   1  26      399.05      496.90     67.32 o 
   8   1  26      723.23      753.84     79.07 o 
   9   1  26     2470.73     2511.98    121.38 o 
 -11   2  26       39.13      117.57     60.64 o 
 -10   2  26     1911.02     1828.01    103.22 o 
  -9   2  26      193.48      308.58     61.42 o 
  -8   2  26     1113.09     1510.35     90.63 o 
  -7   2  26     1611.53     1616.31     73.24 o 
  -6   2  26     2276.64     2467.75    126.47 o 
  -5   2  26      363.93      357.09     34.77 o 
  -4   2  26       82.02      263.98     68.47 o 
  -3   2  26     6948.20     6797.93    126.83 o 
  -2   2  26     1386.39     1403.21     67.88 o 
  -1   2  26     1110.78     1280.09     64.32 o 
   0   2  26      709.37      938.14     55.93 o 
   1   2  26     3828.61     3974.72     93.45 o 
   2   2  26      245.07      254.43     37.15 o 
   3   2  26      325.30      339.65     39.30 o 
   4   2  26     1458.18     1567.03     61.81 o 
   5   2  26      598.06      584.75     46.15 o 
   6   2  26     2252.69     2154.19    163.81 o 
   7   2  26      965.69     1000.35     83.31 o 
   8   2  26      463.22      368.90     69.77 o 
 -10   3  26      514.22      630.59     58.09 o 
  -9   3  26     1676.81     1703.79     84.57 o 
  -8   3  26       83.80      141.58     42.73 o 
  -7   3  26      974.61     1195.11     71.64 o 
  -6   3  26     2202.61     2206.01     74.78 o 
  -5   3  26     1662.09     1607.52     64.94 o 
  -4   3  26     1402.46     1409.06     60.94 o 
  -3   3  26      166.67      373.98     41.34 o 
  -2   3  26     2534.58     2531.11     90.81 o 
  -1   3  26       52.19      233.98     52.49 o 
   0   3  26     4788.67     4968.94    126.49 o 
   1   3  26      127.78      174.46     42.72 o 
   2   3  26     1219.08     1362.81     69.72 o 
   3   3  26     3037.51     2720.72     81.61 o 
   4   3  26     2194.03     2389.33     77.46 o 
   5   3  26     1101.21     1065.16     58.18 o 
   6   3  26        9.10       46.71     36.48 o 
   7   3  26     2994.65     2932.87     89.00 o 
  -9   4  26      158.40       62.75     56.37 o 
  -8   4  26        6.16      -13.92     48.84 o 
  -7   4  26        1.01       24.56     42.25 o 
  -6   4  26       16.42      -48.74     41.56 o 
  -5   4  26      147.04      207.11     47.30 o 
  -4   4  26        8.17       35.98     37.02 o 
  -3   4  26      291.71      269.90     51.43 o 
  -2   4  26      152.02       78.85     44.27 o 
  -1   4  26       17.68      -15.73     40.66 o 
   0   4  26        6.11      -18.36     39.19 o 
   1   4  26      245.82      268.14     47.81 o 
   2   4  26        3.76       -7.36     45.93 o 
   3   4  26      132.93      169.46     53.95 o 
   4   4  26       28.37       49.94     37.99 o 
   5   4  26      233.62      287.54     48.41 o 
   6   4  26       10.15      160.82     42.00 o 
  -6   5  26     1807.15     1901.68    101.64 o 
  -5   5  26      695.85      807.84     66.90 o 
  -4   5  26     2293.05     2257.66     94.43 o 
  -3   5  26        3.36      129.02     57.20 o 
  -2   5  26     1980.58     2045.94     91.17 o 
  -1   5  26       22.93      168.90     50.57 o 
   0   5  26     3067.05     3185.40    146.78 o 
   1   5  26      898.31     1008.25     72.42 o 
   2   5  26     1911.91     1899.33     97.19 o 
   3   5  26     1853.40     1987.23     90.78 o 
 -11   1  27      768.43     1008.13     86.45 o 
 -10   1  27      990.85      975.12     81.06 o 
  -9   1  27      772.27      832.23     76.56 o 
  -8   1  27     1061.90     1092.09     65.55 o 
  -7   1  27      321.40      383.35     59.15 o 
  -6   1  27     3056.83     3113.02    104.55 o 
  -5   1  27      263.35      430.02     71.68 o 
  -4   1  27     5891.28     5789.48    131.84 o 
  -3   1  27        3.73      203.01     31.62 o 
  -2   1  27     2658.93     2669.73     66.81 o 
  -1   1  27     1432.17     1731.68     64.28 o 
   0   1  27     3266.58     3283.28     83.77 o 
   1   1  27     1174.21     1300.98     56.21 o 
   2   1  27       16.90       87.72     31.59 o 
   3   1  27     5301.01     5329.77    131.45 o 
   4   1  27      479.41      577.10    164.50 o 
   5   1  27     2717.29     2515.00    114.88 o 
   6   1  27       66.29       90.86     57.22 o 
   7   1  27     2365.10     2424.49    121.11 o 
   8   1  27      198.26      421.59     69.40 o 
 -10   2  27     1092.25     1202.30     91.32 o 
  -9   2  27       56.52       82.16     90.11 o 
  -8   2  27       43.18       87.12     75.98 o 
  -7   2  27     3262.77     3188.25     99.29 o 
  -6   2  27      810.10      992.15     61.40 o 
  -5   2  27      204.98      173.79     41.18 o 
  -4   2  27      170.81      398.64     50.27 o 
  -3   2  27     3572.44     3520.60    104.98 o 
  -2   2  27       17.95       65.43     37.92 o 
  -1   2  27       73.16      171.00     40.46 o 
   0   2  27     1663.67     1627.09     64.00 o 
   1   2  27      253.18      400.25     41.26 o 
   2   2  27     1517.12     1571.96     63.79 o 
   3   2  27      763.39      745.38     49.69 o 
   4   2  27     1199.92     1067.30     54.99 o 
   5   2  27      237.31      290.31     39.79 o 
   6   2  27     2342.39     2425.06    115.47 o 
   7   2  27      206.20      295.39     65.93 o 
  -9   3  27      172.65      291.94     62.40 o 
  -8   3  27     1187.67     1244.24     88.73 o 
  -7   3  27       31.62      118.74     51.80 o 
  -6   3  27      775.59      795.84     53.32 o 
  -5   3  27       66.31       52.35     36.74 o 
  -4   3  27      108.64      233.85     58.49 o 
  -3   3  27     1743.18     1980.96     70.86 o 
  -2   3  27     2622.46     2528.19     91.49 o 
  -1   3  27      273.41      312.41     48.57 o 
   0   3  27        7.95       96.80     40.67 o 
   1   3  27     2570.38     2724.50     94.00 o 
   2   3  27     2288.63     2249.35     75.81 o 
   3   3  27       10.20       18.26     34.08 o 
   4   3  27      411.26      405.60     44.54 o 
   5   3  27     1682.76     1791.68     72.94 o 
   6   3  27      112.86      293.79     45.11 o 
  -7   4  27      613.34      490.27     58.00 o 
  -6   4  27       21.38       37.58     44.58 o 
  -5   4  27     3945.91     4359.98    124.71 o 
  -4   4  27       10.73       83.28     38.80 o 
  -3   4  27     1286.90     1299.50     63.39 o 
  -2   4  27      755.29     1128.90     71.67 o 
  -1   4  27     4756.34     4974.26    132.83 o 
   0   4  27     1198.46     1331.22     73.19 o 
   1   4  27     1741.98     1805.06     86.83 o 
   2   4  27     2172.85     2218.79     90.17 o 
   3   4  27       24.24      -25.22     43.27 o 
   4   4  27     3391.21     3432.70     97.60 o 
   5   4  27      379.63      479.50     50.13 o 
  -4   5  27       89.88       42.23     93.70 o 
  -3   5  27      337.91      330.33     49.02 o 
  -2   5  27      342.48      379.45     56.14 o 
  -1   5  27      216.53      233.65     53.95 o 
   0   5  27       50.31       29.40     48.06 o 
   1   5  27      664.73      675.46     64.83 o 
 -10   0  28       80.35      227.10     80.91 o 
  -9   0  28     3845.39     4037.90    174.06 o 
  -8   0  28      214.72      310.66     62.84 o 
  -7   0  28     1860.33     1834.18    111.91 o 
  -6   0  28      642.89      598.58     67.42 o 
  -5   0  28     3502.54     3716.17    131.00 o 
  -4   0  28     1147.38     1420.91     85.85 o 
  -3   0  28     5067.39     4939.38    148.38 o 
  -2   0  28      656.65      799.16     68.48 o 
  -1   0  28       49.00      369.01     84.59 o 
   0   0  28     7732.97     7793.68    300.04 o 
   1   0  28     1366.63     1466.58    127.68 o 
   2   0  28      606.58      664.57     97.43 o 
   3   0  28     4033.18     4054.13    207.00 o 
   4   0  28     9093.62     8758.89    326.71 o 
   5   0  28       30.04      -19.60     76.13 o 
   6   0  28       10.27      -71.55     67.67 o 
   7   0  28     4086.69     3993.22    208.99 o 
 -10   1  28      386.00      565.52    119.37 o 
  -9   1  28       26.07       74.68     53.98 o 
  -8   1  28       13.12       -6.92     41.23 o 
  -7   1  28      857.07      809.90     59.14 o 
  -6   1  28     1504.93     1857.89     80.54 o 
  -5   1  28      379.97      378.66     52.87 o 
  -4   1  28       63.87      207.86     39.57 o 
  -3   1  28     1187.09     1348.14     59.12 o 
  -2   1  28      648.31      817.59     50.62 o 
  -1   1  28        6.36       42.97     32.71 o 
   0   1  28      300.43      365.32     41.21 o 
   1   1  28      812.54      744.61     47.65 o 
   2   1  28       62.33      109.22     34.66 o 
   3   1  28      403.11      413.76     65.63 o 
   4   1  28        5.50       83.00     54.10 o 
   5   1  28       40.35       40.82     56.11 o 
   6   1  28     1122.17     1305.81    132.76 o 
   7   1  28      784.55      935.01     86.51 o 
  -9   2  28      434.57      557.63     71.92 o 
  -8   2  28      615.46      837.90     78.13 o 
  -7   2  28     1580.56     1791.29     79.37 o 
  -6   2  28      413.68      506.08     52.47 o 
  -5   2  28      596.35      564.07     67.93 o 
  -4   2  28     1796.44     2012.05     84.71 o 
  -3   2  28      814.82      922.73     62.85 o 
  -2   2  28     1779.56     1943.28     81.80 o 
  -1   2  28     1577.44     1491.54     72.54 o 
   0   2  28      431.39      564.85     46.71 o 
   1   2  28      318.09      439.60     51.17 o 
   2   2  28     4503.52     4893.11    109.59 o 
   3   2  28      208.29      195.51     38.81 o 
   4   2  28      418.48      435.92     45.67 o 
   5   2  28     1384.28     1273.96     93.65 o 
   6   2  28     3286.06     3144.44    137.17 o 
  -8   3  28     2612.10     2442.84    168.68 o 
  -7   3  28       24.42       51.85     78.52 o 
  -6   3  28     1536.39     1487.77     98.77 o 
  -5   3  28     1057.69     1034.96     57.50 o 
  -4   3  28     2080.67     1970.84     74.20 o 
  -3   3  28      473.10      543.28     47.84 o 
  -2   3  28      500.25      694.55     59.66 o 
  -1   3  28     2017.27     2125.91     86.95 o 
   0   3  28      180.36      303.89     48.90 o 
   1   3  28     2731.93     2775.07     97.89 o 
   2   3  28      187.47      159.16     38.97 o 
   3   3  28     2540.40     2794.98     85.96 o 
   4   3  28      414.48      504.39     51.33 o 
   5   3  28     2127.39     2416.27     83.55 o 
  -6   4  28        2.30      -35.51     51.88 o 
  -5   4  28      104.47      115.86     48.43 o 
  -4   4  28      200.31      249.71     45.28 o 
  -3   4  28      152.00      137.49     41.83 o 
  -2   4  28      153.84      159.64     52.80 o 
  -1   4  28        7.86        2.96     44.93 o 
   0   4  28      207.75      203.92     49.53 o 
   1   4  28       62.80       21.54     69.51 o 
   2   4  28       51.77       78.91     46.56 o 
   3   4  28       50.88      129.69     49.67 o 
  -9   1  29      941.98     1098.00     87.69 o 
  -8   1  29     1774.22     2010.88     89.38 o 
  -7   1  29      711.23      699.59     59.77 o 
  -6   1  29      277.03      418.41     51.64 o 
  -5   1  29     3847.89     3885.61    128.34 o 
  -4   1  29      779.06      917.75     53.77 o 
  -3   1  29     1757.63     1753.96     98.57 o 
  -2   1  29        0.99      222.99     39.39 o 
  -1   1  29     2756.56     2853.71     82.13 o 
   0   1  29      496.62      634.33     47.20 o 
   1   1  29     2567.51     2691.35     80.03 o 
   2   1  29      974.81     1061.31     88.77 o 
   3   1  29     1095.25     1265.64     92.56 o 
   4   1  29     3198.97     3034.23    132.11 o 
   5   1  29     1088.77     1169.21    107.58 o 
   6   1  29     1054.58     1175.76    154.80 o 
  -8   2  29      288.07      313.91     67.27 o 
  -7   2  29      187.73      244.09     57.81 o 
  -6   2  29      759.11      809.01     78.48 o 
  -5   2  29      617.04      642.84     73.99 o 
  -4   2  29      112.80      141.07     44.89 o 
  -3   2  29      305.66      591.72     89.81 o 
  -2   2  29     2557.66     2426.64     91.82 o 
  -1   2  29       82.27      170.35     39.32 o 
   0   2  29      139.82      214.11     41.06 o 
   1   2  29     1058.26     1241.13     61.49 o 
   2   2  29     2780.22     3111.98     92.13 o 
   3   2  29      407.29      470.73     46.17 o 
   4   2  29       62.44       74.64     54.98 o 
   5   2  29     1542.62     1796.97    106.93 o 
  -7   3  29     1206.28     1559.33    142.91 o 
  -6   3  29      662.17      663.18    109.27 o 
  -5   3  29      456.74      559.65    122.25 o 
  -4   3  29       21.21      161.68     48.50 o 
  -3   3  29     2259.23     2209.59     91.50 o 
  -2   3  29      174.22      245.76     50.66 o 
  -1   3  29      444.07      428.57     56.11 o 
   0   3  29       20.16       75.85     45.15 o 
   1   3  29      388.86      454.48     48.16 o 
   2   3  29      503.73      612.92     51.84 o 
   3   3  29     1356.50     1475.43     69.28 o 
   4   3  29       66.99       99.35     41.67 o 
  -4   4  29     4191.11     4380.96    123.57 o 
  -3   4  29      998.91     1136.09     64.32 o 
  -2   4  29      293.06      490.71     67.04 o 
  -1   4  29     1121.45     1419.95     80.38 o 
   0   4  29     5141.96     5469.20    145.22 o 
  -8   0  30     4322.69     4628.14    159.64 o 
  -7   0  30      613.38      631.75     75.29 o 
  -6   0  30      801.24      948.99     81.18 o 
  -5   0  30     1510.79     1837.82    124.10 o 
  -4   0  30     6065.08     6510.69    183.65 o 
  -3   0  30        9.68       64.35     57.72 o 
  -2   0  30     1025.51     1238.67     84.19 o 
  -1   0  30     2460.20     2479.07    167.59 o 
   0   0  30     2704.71     3022.83    181.22 o 
   1   0  30     1802.35     1846.74    151.86 o 
   2   0  30     1121.97     1351.54    135.64 o 
   3   0  30     1696.11     1930.83    151.27 o 
   4   0  30      291.56      382.24    102.20 o 
   5   0  30     5889.13     6911.16    294.97 o 
  -8   1  30       12.11       57.33     56.19 o 
  -7   1  30      599.58      787.71     56.02 o 
  -6   1  30       55.14       72.07     40.32 o 
  -5   1  30      488.84      605.99     50.95 o 
  -4   1  30       32.51       18.66     42.68 o 
  -3   1  30      116.42      197.76     49.67 o 
  -2   1  30     1226.01     1201.92     98.72 o 
  -1   1  30     1625.92     1737.49     81.65 o 
   0   1  30      452.64      606.43     48.96 o 
   1   1  30      353.05      405.10     70.01 o 
   2   1  30     2318.18     2302.42    118.07 o 
   3   1  30     1708.91     1741.55    107.53 o 
   4   1  30       78.33      243.01     64.42 o 
   5   1  30     1083.16     1106.43    126.54 o 
  -7   2  30       71.75      142.41     83.40 o 
  -6   2  30     3364.62     3427.04    197.44 o 
  -5   2  30       49.85      114.74     91.11 o 
  -4   2  30     1082.21      996.95     86.63 o 
  -3   2  30      317.21      506.51     55.09 o 
  -2   2  30     1045.91     1146.23     60.71 o 
  -1   2  30      359.56      441.10     46.88 o 
   0   2  30      262.28      325.90     44.10 o 
   1   2  30     1555.79     1786.95     72.49 o 
   2   2  30       49.80       52.49     38.25 o 
   3   2  30     2675.84     2769.99    165.00 o 
   4   2  30      619.99      605.01     78.10 o 
  -5   3  30     1706.08     1855.55     89.85 o 
  -4   3  30      306.86      406.37     58.38 o 
  -3   3  30     1598.46     1550.66     80.97 o 
  -2   3  30      453.69      601.09     67.29 o 
  -1   3  30      540.94      718.16     63.87 o 
   0   3  30     2821.53     2906.74    104.37 o 
   1   3  30     1567.67     1657.90     94.01 o 
   2   3  30     1297.15     1509.04     69.96 o 
  -6   1  31      490.92      546.77     51.88 o 
  -5   1  31     1176.60     1399.07     87.97 o 
  -4   1  31     2030.43     2213.40     97.48 o 
  -3   1  31     1320.62     1598.64     93.03 o 
  -2   1  31     1549.95     1698.78     82.71 o 
  -1   1  31        2.67      178.13     40.82 o 
   0   1  31     2885.03     2756.98    143.30 o 
   1   1  31      106.54      250.84     65.97 o 
   2   1  31     2214.48     2505.96    124.64 o 
   3   1  31      186.62      152.37     75.14 o 
  -5   2  31      490.43      627.40     76.47 o 
  -4   2  31       27.29       61.76     58.16 o 
  -3   2  31     1092.50     1205.27     64.98 o 
  -2   2  31        0.55       24.40     39.80 o 
  -1   2  31     1097.21     1258.21     72.57 o 
   0   2  31      307.63      339.45     47.43 o 
   1   2  31      545.88      675.26     53.03 o 
   2   2  31      154.74      195.29     67.27 o 
  -4   0  32       61.96      257.15     63.40 o 
  -3   0  32     6668.82     7084.02    305.72 o 
  -2   0  32      191.69      270.79     94.14 o 
  -1   0  32      139.96      312.78     95.34 o 
   0   0  32     2949.23     2882.91    186.00 o 
   1   0  32     5215.00     4977.05    243.82 o 
  -3   1  32      178.55      280.68     53.66 o 
  -2   1  32     1126.81     1338.52     78.76 o 
  -1   1  32       67.68       75.54     62.67 o 
   0   1  32      444.89      445.18     76.13 o 
                                                 
